# Supplementary material for: Arms race between anti‐silencing and RdDM in noncoding regions of transposable elements
Source: EMBO Rep. 2023 Jun 5;24(8):e56678. doi: 10.15252/embr.202256678 (PMC10398659; doi:10.15252/embr.202256678)
Supplement: Supplementary file 2 — Source Data for Figure 1 [file EMBR-24-e56678-s008.zip]

Archive with 4 entries (4 files):
- SourceData_1A.tiff
- __MACOSX/._SourceData_1A.tiff
- SourceData_1B.xlsx
- __MACOSX/._SourceData_1B.xlsx
