# Supplementary material for: Arms race between anti‐silencing and RdDM in noncoding regions of transposable elements
Source: EMBO Rep. 2023 Jun 5;24(8):e56678. doi: 10.15252/embr.202256678 (PMC10398659; doi:10.15252/embr.202256678)
Supplement: Supplementary file 2 — Source Data for Figure 1 [file EMBR-24-e56678-s008.zip › SourceData_1B.xlsx]

## Sheet: Hiun
bin1-50	upstream 5kb
bin51-150	TE
bin151-200	downstream 5kb
				WT			HiTG			WT(-HiTG)-14
			bin	mCG	mCHG	mCHH	mCG	mCHG	mCHH	mCG	mCHG	mCHH
9997390	9997471	AT2TE42810.1	1	0.754533	0.00899621	0.00689655	0.72424	0.00896624	0.00392051	0.690247	0.00667351	0.00481867
9997472	9997553	AT2TE42810.2	2	0.750337	0.00787014	0.00681108	0.727902	0.00958827	0.00489872	0.726551	0.00773054	0.0038692
9997554	9997634	AT2TE42810.3	3	0.859184	0.00645459	0.00654247	0.84846	0.00826446	0.00525225	0.867555	0.00692595	0.00317376
9997635	9997716	AT2TE42810.4	4	0.858784	0.00520382	0.00604365	0.848372	0.00787845	0.00617284	0.864208	0.00800427	0.00336464
9997717	9997798	AT2TE42810.5	5	0.864065	0.00545989	0.00629143	0.851008	0.00464037	0.00620251	0.871118	0.00675325	0.00407934
9997799	9997880	AT2TE42810.6	6	0.810159	0.00470219	0.00588512	0.784588	0.00435967	0.00640289	0.80031	0.0061553	0.00468384
9997881	9997962	AT2TE42810.7	7	0.802461	0.00281464	0.00542517	0.774977	0.00507614	0.00622033	0.792553	0.00700935	0.00470488
9997963	9998043	AT2TE42810.8	8	0.750329	0.00209118	0.00489765	0.715315	0.00518732	0.00704343	0.737778	0.00696056	0.00455192
9998044	9998125	AT2TE42810.9	9	0.742341	0.00228415	0.00436739	0.685567	0.00440529	0.00536062	0.708576	0.00656897	0.00498132
9998126	9998207	AT2TE42810.10	10	0.790292	0.00274223	0.00364372	0.753506	0.0048048	0.00534339	0.77354	0.00772947	0.00571961
9998208	9998289	AT2TE42810.11	11	0.7854	0.00251004	0.00384513	0.76105	0.00366972	0.00592743	0.748122	0.00608211	0.00559423
9998290	9998370	AT2TE42810.12	12	0.73696	0.00272035	0.00297016	0.72108	0.00482218	0.0057923	0.636877	0.00691122	0.00523234
9998371	9998452	AT2TE42810.13	13	0.776596	0.00166482	0.00291581	0.757258	0.00520833	0.00544333	0.669908	0.00644468	0.00508475
9998453	9998534	AT2TE42810.14	14	0.686693	0.00188442	0.00295473	0.673152	0.005	0.00539386	0.593843	0.00545124	0.00499334
9998535	9998616	AT2TE42810.15	15	0.59375	0.00256674	0.00284293	0.578171	0.00550551	0.00518427	0.521246	0.00472193	0.00542537
9998617	9998698	AT2TE42810.16	16	0.573504	0.00362319	0.00329695	0.56	0.00617012	0.00521238	0.506343	0.00459982	0.00551407
9998699	9998779	AT2TE42810.17	17	0.26945	0.00367478	0.00283502	0.265652	0.00568679	0.00495868	0.225727	0.00283688	0.00571743
9998780	9998861	AT2TE42810.18	18	0.114798	0.00333016	0.00299667	0.117612	0.00531679	0.00408247	0.0880626	0.00340467	0.00576336
9998862	9998943	AT2TE42810.19	19	0.0776256	0.00484262	0.00372041	0.0819892	0.00527009	0.00376169	0.149554	0.00244858	0.00591783
9998944	9999025	AT2TE42810.20	20	0.335774	0.00654912	0.00413467	0.318676	0.00680581	0.00408866	0.385884	0.00405474	0.00552486
9999026	9999107	AT2TE42810.21	21	0.360877	0.00615239	0.00401606	0.341093	0.00617556	0.00396345	0.409737	0.00481696	0.00573301
9999108	9999188	AT2TE42810.22	22	0.400249	0.00628272	0.00459647	0.37486	0.00645802	0.00423379	0.44208	0.0102669	0.00594796
9999189	9999270	AT2TE42810.23	23	0.38251	0.00533981	0.00470769	0.361096	0.00467946	0.00466299	0.419608	0.0095648	0.00605798
9999271	9999352	AT2TE42810.24	24	0.510007	0.00473261	0.00547269	0.491536	0.00468604	0.00478157	0.495179	0.00932287	0.00519012
9999353	9999434	AT2TE42810.25	25	0.591493	0.00572792	0.0050954	0.585214	0.00529101	0.00453978	0.581715	0.00966921	0.00507674
9999435	9999516	AT2TE42810.26	26	0.614576	0.00464157	0.00445151	0.599852	0.00590446	0.00463853	0.595183	0.0107284	0.00508214
9999517	9999597	AT2TE42810.27	27	0.284694	0.0035824	0.00410678	0.275424	0.00331126	0.00453891	0.243575	0.00923254	0.00534884
9999598	9999679	AT2TE42810.28	28	0.256881	0.00381862	0.00458862	0.249761	0.00412584	0.00488193	0.219659	0.00921409	0.00520707
9999680	9999761	AT2TE42810.29	29	0.254314	0.00365631	0.00419216	0.251203	0.00349825	0.00490737	0.22211	0.00481283	0.00443401
9999762	9999843	AT2TE42810.30	30	0.423971	0.00307062	0.00395972	0.401751	0.00451467	0.00459171	0.419018	0.00618812	0.00456026
9999844	9999924	AT2TE42810.31	31	0.50408	0.00288184	0.00375323	0.495192	0.00465357	0.00412345	0.52048	0.00547046	0.00490323
9999925	10000006	AT2TE42810.32	32	0.535568	0.0019861	0.00418268	0.520035	0.00433135	0.00411174	0.549639	0.00503637	0.00504057
10000007	10000088	AT2TE42810.33	33	0.545126	0.00214592	0.00436632	0.528771	0.00375059	0.00446106	0.558421	0.0053243	0.00524747
10000089	10000170	AT2TE42810.34	34	0.553519	0.00176445	0.00431328	0.517504	0.00373832	0.00440214	0.550437	0.00490918	0.00536481
10000171	10000252	AT2TE42810.35	35	0.601276	0.00149775	0.00415871	0.559769	0.00364204	0.00423729	0.598099	0.00385463	0.00543414
10000253	10000333	AT2TE42810.36	36	0.601918	0.00145068	0.00424628	0.558388	0.00342969	0.0042223	0.596718	0.00208551	0.00530598
10000334	10000415	AT2TE42810.37	37	0.544922	0.00199203	0.00444107	0.514706	0.0035497	0.00444741	0.530825	0.00107181	0.00491343
10000416	10000497	AT2TE42810.38	38	0.462103	0.00310009	0.00419287	0.419476	0.00349127	0.00457823	0.432615	0.00398208	0.00439256
10000498	10000579	AT2TE42810.39	39	0.34188	0.00351975	0.00404504	0.32398	0.00407978	0.00479823	0.312	0.00524246	0.0045569
10000580	10000661	AT2TE42810.40	40	0.00308008	0.00390117	0.00479949	0.00387597	0.0041645	0.0059761	0.00345622	0.00625	0.00442266
10000662	10000742	AT2TE42810.41	41	0.00259516	0.00519031	0.00470739	0.00240964	0.00437397	0.00598166	0.00406504	0.00679282	0.0038835
10000743	10000824	AT2TE42810.42	42	0.00473293	0.00603448	0.00506596	0.0028169	0.00386313	0.00591716	0.00319234	0.00676329	0.00325066
10000825	10000906	AT2TE42810.43	43	0.00448143	0.00717835	0.00468432	0.00258844	0.00384025	0.00568812	0.00367918	0.00877193	0.00363764
10000907	10000988	AT2TE42810.44	44	0.00399088	0.00639764	0.00502244	0.00294334	0.00382653	0.0057397	0.00321337	0.00802998	0.00384292
10000989	10001070	AT2TE42810.45	45	0.00431267	0.0059312	0.00540789	0.00410116	0.00542373	0.00577284	0.00301932	0.00626566	0.00412424
10001071	10001151	AT2TE42810.46	46	0.0643163	0.0456747	0.0176422	0.00432069	0.00456323	0.00618502	0.0608181	0.0429091	0.0149473
10001152	10001233	AT2TE42810.47	47	0.148816	0.105935	0.0560052	0.00562588	0.00489297	0.00530406	0.136106	0.0929866	0.0520803
10001234	10001315	AT2TE42810.48	48	0.344262	0.178744	0.0965246	0.0821293	0.00558971	0.00597452	0.300586	0.153001	0.0904079
10001316	10001397	AT2TE42810.49	49	0.530468	0.23965	0.12932	0.147845	0.00799201	0.00632625	0.462394	0.200172	0.125139
10001398	10001479	AT2TE42810.50	50	0.658695	0.307333	0.184092	0.19374	0.0161095	0.00732218	0.617683	0.275786	0.183558
10001480	10001560	AT2TE42810.51	51	0.762704	0.428884	0.227501	0.237849	0.0239198	0.00742828	0.743972	0.438136	0.238383
10001561	10001642	AT2TE42810.52	52	0.823415	0.587072	0.275805	0.271541	0.0324607	0.00757686	0.81344	0.602791	0.295779
10001643	10001724	AT2TE42810.53	53	0.900333	0.622134	0.315774	0.320304	0.0367435	0.00977337	0.907907	0.646766	0.335347
10001725	10001806	AT2TE42810.54	54	0.912113	0.631939	0.282594	0.339533	0.0378788	0.010674	0.922473	0.663594	0.311102
10001807	10001887	AT2TE42810.55	55	0.921413	0.646215	0.261628	0.351494	0.0482428	0.0122335	0.934262	0.68661	0.294823
10001888	10001969	AT2TE42810.56	56	0.918662	0.639841	0.269201	0.354775	0.0534582	0.0141572	0.935294	0.680717	0.300226
10001970	10002051	AT2TE42810.57	57	0.913575	0.611592	0.265919	0.363678	0.0517916	0.0164133	0.9351	0.66537	0.297271
10002052	10002133	AT2TE42810.58	58	0.897447	0.584403	0.24564	0.343881	0.0492449	0.0149336	0.920782	0.625843	0.284173
10002134	10002215	AT2TE42810.59	59	0.89716	0.498922	0.243019	0.340372	0.0427881	0.0131434	0.919401	0.568019	0.279605
10002216	10002296	AT2TE42810.60	60	0.884892	0.463194	0.215352	0.30859	0.0398741	0.0117456	0.889352	0.533825	0.262183
10002297	10002378	AT2TE42810.61	61	0.895788	0.40935	0.207195	0.319415	0.0362211	0.0112546	0.902848	0.467617	0.253518
10002379	10002460	AT2TE42810.62	62	0.89	0.376931	0.195273	0.30033	0.0230366	0.00930803	0.8978	0.411137	0.236416
10002461	10002542	AT2TE42810.63	63	0.883495	0.495582	0.210899	0.290604	0.0111111	0.00743304	0.888824	0.521359	0.252373
10002543	10002624	AT2TE42810.64	64	0.87669	0.529985	0.216573	0.24459	0.00649718	0.00600091	0.870527	0.539964	0.240166
10002625	10002705	AT2TE42810.65	65	0.883143	0.617355	0.216418	0.209476	0.00578727	0.00555247	0.874606	0.618372	0.233537
10002706	10002787	AT2TE42810.66	66	0.882206	0.629323	0.204809	0.248782	0.00517369	0.00566823	0.882227	0.636464	0.216152
10002788	10002869	AT2TE42810.67	67	0.896178	0.634286	0.198586	0.35581	0.0168308	0.00577857	0.913597	0.639895	0.209445
10002870	10002951	AT2TE42810.68	68	0.869533	0.628678	0.191044	0.334828	0.0166725	0.00589747	0.872741	0.635481	0.199429
10002952	10003033	AT2TE42810.69	69	0.879778	0.646851	0.188618	0.409204	0.0181474	0.00706095	0.87894	0.657392	0.194092
10003034	10003114	AT2TE42810.70	70	0.877065	0.600524	0.153997	0.409285	0.0245327	0.0080451	0.874656	0.617179	0.161104
10003115	10003196	AT2TE42810.71	71	0.870588	0.601067	0.13643	0.442527	0.0356929	0.0122552	0.871465	0.619407	0.154215
10003197	10003278	AT2TE42810.72	72	0.856325	0.486448	0.134321	0.481043	0.0505985	0.0136831	0.858084	0.52	0.154165
10003279	10003360	AT2TE42810.73	73	0.841311	0.510046	0.140525	0.476561	0.0741202	0.016581	0.847051	0.526227	0.164409
10003361	10003441	AT2TE42810.74	74	0.840302	0.501881	0.135007	0.428611	0.0589696	0.0171712	0.816641	0.52735	0.154992
10003442	10003523	AT2TE42810.75	75	0.846811	0.494795	0.138632	0.47337	0.0658665	0.0195687	0.828171	0.520866	0.159083
10003524	10003605	AT2TE42810.76	76	0.838659	0.497527	0.13417	0.448866	0.0661502	0.0183545	0.816853	0.523847	0.152355
10003606	10003687	AT2TE42810.77	77	0.83871	0.450081	0.145564	0.435362	0.0742877	0.0182203	0.818044	0.478336	0.154294
10003688	10003769	AT2TE42810.78	78	0.841369	0.455075	0.142567	0.427442	0.0578173	0.0138062	0.827326	0.473917	0.146219
10003770	10003850	AT2TE42810.79	79	0.854726	0.473404	0.147099	0.4201	0.0559945	0.0139165	0.833333	0.494516	0.146136
10003851	10003932	AT2TE42810.80	80	0.846213	0.412156	0.145332	0.398844	0.0402638	0.0119856	0.812402	0.408918	0.139606
10003933	10004014	AT2TE42810.81	81	0.830109	0.444227	0.14531	0.377542	0.0502236	0.0121434	0.812876	0.426654	0.140218
10004015	10004096	AT2TE42810.82	82	0.837088	0.423517	0.150585	0.328038	0.0432825	0.0103494	0.831451	0.397192	0.142677
10004097	10004178	AT2TE42810.83	83	0.82881	0.440758	0.149003	0.268539	0.0398987	0.0099395	0.807827	0.412844	0.142449
10004179	10004259	AT2TE42810.84	84	0.847926	0.511426	0.142586	0.204685	0.0269129	0.008998	0.827979	0.475638	0.137764
10004260	10004341	AT2TE42810.85	85	0.846112	0.441065	0.150852	0.219424	0.0232009	0.00918148	0.825796	0.405643	0.148602
10004342	10004423	AT2TE42810.86	86	0.847942	0.442839	0.147533	0.246784	0.0219119	0.00758621	0.831836	0.41095	0.160924
10004424	10004505	AT2TE42810.87	87	0.84951	0.455324	0.146363	0.219	0.0192866	0.00722974	0.838021	0.429639	0.16153
10004506	10004587	AT2TE42810.88	88	0.852132	0.451553	0.161032	0.211395	0.00949968	0.00563238	0.840547	0.414696	0.184064
10004588	10004668	AT2TE42810.89	89	0.827951	0.456414	0.156054	0.17888	0.00637845	0.00564122	0.799882	0.421131	0.18891
10004669	10004750	AT2TE42810.90	90	0.836332	0.454072	0.167859	0.197128	0.0067086	0.00557114	0.824908	0.427497	0.197248
10004751	10004832	AT2TE42810.91	91	0.817585	0.400755	0.177882	0.228077	0.00694927	0.00585817	0.807163	0.371338	0.20771
10004833	10004914	AT2TE42810.92	92	0.805833	0.409563	0.176993	0.184602	0.00618011	0.00535243	0.771383	0.413755	0.211464
10004915	10004995	AT2TE42810.93	93	0.790363	0.441228	0.188745	0.125854	0.00446539	0.00527004	0.741166	0.435438	0.21355
10004996	10005077	AT2TE42810.94	94	0.799658	0.437045	0.190661	0.116241	0.00433025	0.00546817	0.74457	0.446667	0.218913
10005078	10005159	AT2TE42810.95	95	0.808559	0.411972	0.179477	0.121596	0.00484027	0.00665803	0.759101	0.443054	0.209917
10005160	10005241	AT2TE42810.96	96	0.83581	0.430733	0.180129	0.131703	0.00557194	0.00697115	0.80805	0.45241	0.205591
10005242	10005323	AT2TE42810.97	97	0.831707	0.404056	0.194065	0.126326	0.00490196	0.00730131	0.797414	0.423077	0.223241
10005324	10005404	AT2TE42810.98	98	0.833603	0.427039	0.203046	0.114431	0.00379507	0.00801282	0.78355	0.449883	0.228076
10005405	10005486	AT2TE42810.99	99	0.870296	0.531161	0.219746	0.0823529	0.00420875	0.00962963	0.806152	0.522411	0.228539
10005487	10005568	AT2TE42810.100	100	0.879161	0.534602	0.218503	0.088545	0.00719055	0.00989342	0.816718	0.520992	0.23268
10005569	10005650	AT2TE42810.101	101	0.888152	0.608579	0.240501	0.0597979	0.00717703	0.0101378	0.816887	0.565749	0.248961
10005651	10005732	AT2TE42810.102	102	0.891134	0.608579	0.246817	0.0421431	0.00717703	0.0106721	0.806643	0.565749	0.249804
10005733	10005813	AT2TE42810.103	103	0.905405	0.674419	0.257904	0.0169707	0.00684463	0.0105459	0.781847	0.656635	0.255259
10005814	10005895	AT2TE42810.104	104	0.88518	0.693257	0.239817	0.0094697	0.00635852	0.0093923	0.795022	0.694527	0.244632
10005896	10005977	AT2TE42810.105	105	0.869347	0.715777	0.236719	0.00465616	0.00605536	0.00856354	0.794579	0.717049	0.242528
10005978	10006059	AT2TE42810.106	106	0.777108	0.721378	0.223623	0.00366636	0.00572578	0.00760228	0.787402	0.722581	0.241052
10006060	10006141	AT2TE42810.107	107	0.806574	0.740761	0.219131	0.193281	0.00555462	0.00729621	0.831746	0.7463	0.235339
10006142	10006222	AT2TE42810.108	108	0.836783	0.653885	0.206016	0.255508	0.00599842	0.00733138	0.801158	0.656745	0.222188
10006223	10006304	AT2TE42810.109	109	0.825574	0.656499	0.209367	0.275739	0.00592885	0.00575873	0.799515	0.646794	0.218164
10006305	10006386	AT2TE42810.110	110	0.825882	0.637002	0.200425	0.286869	0.00608828	0.0056647	0.803097	0.623798	0.212711
10006387	10006468	AT2TE42810.111	111	0.836854	0.609034	0.194469	0.361266	0.00829016	0.00642951	0.803558	0.589178	0.199004
10006469	10006549	AT2TE42810.112	112	0.858968	0.542129	0.187424	0.445197	0.0106915	0.00819074	0.834523	0.512626	0.192369
10006550	10006631	AT2TE42810.113	113	0.862867	0.457511	0.186351	0.440901	0.0134923	0.00857785	0.83969	0.437021	0.185288
10006632	10006713	AT2TE42810.114	114	0.872119	0.467409	0.168928	0.458636	0.0155754	0.00902862	0.834239	0.451195	0.157527
10006714	10006795	AT2TE42810.115	115	0.870492	0.511466	0.162734	0.488161	0.0173348	0.00945428	0.858855	0.504481	0.153924
10006796	10006877	AT2TE42810.116	116	0.895522	0.434932	0.161844	0.484808	0.0237342	0.0104515	0.863773	0.448227	0.157067
10006878	10006958	AT2TE42810.117	117	0.887719	0.413472	0.15444	0.466337	0.0238095	0.010397	0.857297	0.421795	0.155831
10006959	10007040	AT2TE42810.118	118	0.885348	0.371227	0.149846	0.450064	0.0192916	0.0108511	0.861756	0.371464	0.150378
10007041	10007122	AT2TE42810.119	119	0.877763	0.367049	0.141279	0.443759	0.0215599	0.00935533	0.847589	0.372005	0.144368
10007123	10007204	AT2TE42810.120	120	0.878244	0.335912	0.146927	0.470883	0.0276643	0.010415	0.848585	0.343629	0.159548
10007205	10007286	AT2TE42810.121	121	0.882168	0.30665	0.153777	0.489019	0.0265426	0.0112458	0.853284	0.310496	0.165576
10007287	10007367	AT2TE42810.122	122	0.877962	0.350386	0.147165	0.492125	0.0306438	0.0115604	0.847837	0.359736	0.157349
10007368	10007449	AT2TE42810.123	123	0.868142	0.376866	0.144042	0.519147	0.0354223	0.011363	0.852838	0.399399	0.162841
10007450	10007531	AT2TE42810.124	124	0.853927	0.397356	0.134831	0.523014	0.0352423	0.0113979	0.832218	0.4104	0.149182
10007532	10007613	AT2TE42810.125	125	0.846688	0.409295	0.137121	0.522046	0.0384615	0.011236	0.823148	0.427907	0.150557
10007614	10007695	AT2TE42810.126	126	0.832275	0.403385	0.143728	0.484835	0.0372073	0.0117809	0.798688	0.413793	0.154682
10007696	10007776	AT2TE42810.127	127	0.819417	0.43209	0.147657	0.460469	0.0380338	0.0118475	0.784991	0.429577	0.152542
10007777	10007858	AT2TE42810.128	128	0.820557	0.430217	0.153808	0.426689	0.0380705	0.0137477	0.789532	0.426829	0.156364
10007859	10007940	AT2TE42810.129	129	0.831203	0.454659	0.161165	0.383433	0.032634	0.0134211	0.783894	0.441397	0.164597
10007941	10008022	AT2TE42810.130	130	0.831114	0.442281	0.17201	0.336391	0.0288084	0.0147906	0.770278	0.427871	0.166691
10008023	10008103	AT2TE42810.131	131	0.857534	0.472527	0.186036	0.338993	0.0266215	0.0150413	0.789509	0.454177	0.188688
10008104	10008185	AT2TE42810.132	132	0.870215	0.489826	0.212237	0.360392	0.0364173	0.0165563	0.797075	0.461362	0.20724
10008186	10008267	AT2TE42810.133	133	0.879794	0.509116	0.207746	0.333283	0.0339715	0.0157995	0.822857	0.484965	0.201693
10008268	10008349	AT2TE42810.134	134	0.880139	0.505609	0.203796	0.332361	0.0328009	0.0144984	0.822325	0.481081	0.199397
10008350	10008431	AT2TE42810.135	135	0.875412	0.516546	0.184645	0.316675	0.0318297	0.0109921	0.806844	0.491324	0.180701
10008432	10008512	AT2TE42810.136	136	0.880028	0.594966	0.213694	0.307777	0.0269407	0.0100035	0.798013	0.570306	0.202271
10008513	10008594	AT2TE42810.137	137	0.854713	0.570302	0.193409	0.277398	0.024216	0.00770795	0.773411	0.538007	0.185002
10008595	10008676	AT2TE42810.138	138	0.877665	0.590132	0.222534	0.195878	0.023199	0.0071975	0.799084	0.542143	0.206666
10008677	10008758	AT2TE42810.139	139	0.876276	0.561859	0.198798	0.124508	0.00875971	0.00570803	0.786462	0.511662	0.187638
10008759	10008840	AT2TE42810.140	140	0.886054	0.569944	0.215763	0.0848455	0.00645779	0.00551538	0.782687	0.518923	0.219122
10008841	10008921	AT2TE42810.141	141	0.88197	0.515954	0.21625	0.0691102	0.0066896	0.00533727	0.808073	0.48233	0.225533
10008922	10009003	AT2TE42810.142	142	0.884549	0.505063	0.232735	0.0730348	0.00654854	0.00539444	0.823418	0.480182	0.242816
10009004	10009085	AT2TE42810.143	143	0.877347	0.406621	0.212593	0.0801772	0.00659593	0.0212523	0.843858	0.388422	0.22874
10009086	10009167	AT2TE42810.144	144	0.853611	0.448309	0.298152	0.0907322	0.0366197	0.0790063	0.820961	0.443826	0.315242
10009168	10009249	AT2TE42810.145	145	0.73198	0.368164	0.253146	0.186235	0.055721	0.0937318	0.732614	0.350356	0.259086
10009250	10009330	AT2TE42810.146	146	0.584142	0.363305	0.25	0.167794	0.0802274	0.117583	0.602753	0.350746	0.25691
10009331	10009412	AT2TE42810.147	147	0.481679	0.337091	0.198175	0.150261	0.0775809	0.149415	0.492765	0.327755	0.185504
10009413	10009494	AT2TE42810.148	148	0.373935	0.2496	0.152068	0.114495	0.163293	0.163046	0.35873	0.222868	0.132951
10009495	10009576	AT2TE42810.149	149	0.0302594	0.240642	0.130416	0.029661	0.198347	0.157791	0.0282686	0.19181	0.115067
10009577	10009658	AT2TE42810.150	150	0.0246914	0.142264	0.0987221	0.0236305	0.114583	0.116952	0.0214765	0.108537	0.0861089
10009659	10009739	AT2TE42810.151	151	0.00871731	0.0657439	0.0270532	0.0108959	0.0380849	0.0204788	0.0104948	0.0268456	0.0146617
10009740	10009821	AT2TE42810.152	152	0.00420757	0.00439883	0.0113647	0.00951087	0.00409836	0.00718269	0.00339559	0	0.00760281
10009822	10009903	AT2TE42810.153	153	0.004329	0.00488599	0.00663717	0.00606061	0.00454545	0.0049564	0	0	0.00592323
10009904	10009985	AT2TE42810.154	154	0.00507614	0.00595238	0.00563019	0.0044843	0.00515996	0.00466392	0	0.0013587	0.00536381
10009986	10010066	AT2TE42810.155	155	0.00304878	0.00489596	0.00470219	0.00534759	0.0031185	0.00408696	0	0.00280112	0.00577054
10010067	10010148	AT2TE42810.156	156	0.00214592	0.00378072	0.00431415	0.00373134	0.00322841	0.00338352	0.00486618	0.00222469	0.00547608
10010149	10010230	AT2TE42810.157	157	0	0.00304878	0.00538543	0.00319489	0.00380711	0.00521583	0.00862069	0.00368324	0.00563077
10010231	10010312	AT2TE42810.158	158	0.00496894	0.00304878	0.00529046	0.00570776	0.00380711	0.00552831	0.00436681	0.00368324	0.00602196
10010313	10010394	AT2TE42810.159	159	0.00453001	0.00246609	0.00554667	0.00512821	0.00309278	0.00520358	0.00385109	0.00292826	0.00540541
10010395	10010475	AT2TE42810.160	160	0.00368664	0.0042328	0.00527678	0.00411184	0.00348129	0.00460987	0.00307377	0.00359712	0.00552187
10010476	10010557	AT2TE42810.161	161	0.003663	0.00425985	0.00513616	0.00333778	0.00275989	0.00464836	0.00236593	0.00448934	0.00549915
10010558	10010639	AT2TE42810.162	162	0.00405186	0.00747863	0.00595736	0.00296956	0.00465549	0.0052773	0.00259965	0.00551268	0.00491092
10010640	10010721	AT2TE42810.163	163	0.00404858	0.0100719	0.00639681	0.00299625	0.00501882	0.00558167	0.0016835	0.00692521	0.00522745
10010722	10010803	AT2TE42810.164	164	0.00363372	0.0100719	0.00535462	0.00272294	0.00501882	0.0040674	0.0015186	0.00692521	0.00505322
10010804	10010884	AT2TE42810.165	165	0.00421274	0.00827423	0.00574123	0.00376344	0.00427807	0.00391606	0.00233781	0.00595238	0.00481928
10010885	10010966	AT2TE42810.166	166	0.00422139	0.00889328	0.00550683	0.00487805	0.00466418	0.00414016	0.00373134	0.00720906	0.00490517
10010967	10011048	AT2TE42810.167	167	0.0043021	0.00797267	0.00540073	0.0071066	0.00447928	0.00462148	0.00443705	0.00731707	0.00442002
10011049	10011130	AT2TE42810.168	168	0.00390816	0.00899743	0.00527279	0.00778816	0.00514801	0.00511648	0.00519331	0.00852273	0.00452704
10011131	10011212	AT2TE42810.169	169	0.0037918	0.00363636	0.00443213	0.00682716	0.00188147	0.00514426	0.0528211	0.00832466	0.0045045
10011213	10011293	AT2TE42810.170	170	0.00352	0.00473934	0.00445434	0.00669344	0.00246914	0.00585509	0.0492721	0.00821168	0.00418877
10011294	10011375	AT2TE42810.171	171	0.00339506	0.00503597	0.004387	0.00678076	0.00372578	0.00569025	0.0478955	0.0075	0.0045747
10011376	10011457	AT2TE42810.172	172	0.0027408	0.00624133	0.00359454	0.00678643	0.00496454	0.00522453	0.0572062	0.00858704	0.00454545
10011458	10011539	AT2TE42810.173	173	0.00304994	0.0089172	0.00410028	0.00615148	0.00449583	0.00503747	0.0534287	0.00758098	0.00514835
10011540	10011620	AT2TE42810.174	174	0.00291545	0.0089172	0.00464714	0.00476714	0.00449583	0.00498979	0.0503597	0.00758098	0.00531389
10011621	10011702	AT2TE42810.175	175	0.00340909	0.00757576	0.00476298	0.00534351	0.00441084	0.005094	0.0523691	0.00757054	0.00541237
10011703	10011784	AT2TE42810.176	176	0.00335946	0.0105263	0.00491427	0.00567215	0.00600343	0.00566081	0.00182927	0.00657895	0.00555899
10011785	10011866	AT2TE42810.177	177	0.0499755	0.0069735	0.00455846	0.0344108	0.00716332	0.00496166	0.0229765	0.0050396	0.00559963
10011867	10011948	AT2TE42810.178	178	0.046965	0.00626566	0.00484452	0.0331658	0.00543848	0.00524262	0.021097	0.00522193	0.00462794
10011949	10012029	AT2TE42810.179	179	0.0516032	0.005743	0.0050098	0.0367776	0.00474308	0.00617137	0.0239489	0.00450113	0.00489903
10012030	10012111	AT2TE42810.180	180	0.0625	0.000895255	0.00473516	0.0459337	0.00727651	0.00609173	0.0293333	0.00383142	0.00448159
10012112	10012193	AT2TE42810.181	181	0.0702592	0.000726216	0.00458243	0.0509771	0.00816993	0.0058226	0.0323292	0.00633413	0.00421887
10012194	10012275	AT2TE42810.182	182	0.0632678	0.000706215	0.00466563	0.0434132	0.0089141	0.00547684	0.0293315	0.00475436	0.0039556
10012276	10012357	AT2TE42810.183	183	0.0498812	0.000634115	0.00417053	0.0328325	0.00865801	0.00439864	0.0241493	0.00433839	0.00423266
10012358	10012438	AT2TE42810.184	184	0.00483871	0.00169924	0.00407206	0.00353565	0.00740741	0.00428071	0.00193673	0.00515464	0.00428424
10012439	10012520	AT2TE42810.185	185	0.00304136	0.00112233	0.00411174	0.00367197	0.00911162	0.00403818	0.00225394	0.0055325	0.00519365
10012521	10012602	AT2TE42810.186	186	0.00326371	0.00270514	0.00491763	0.00387347	0.0103093	0.00307201	0.00242522	0.00443459	0.0051344
10012603	10012684	AT2TE42810.187	187	0.00318302	0.00364631	0.00446781	0.00367069	0.00909091	0.0032175	0.00313873	0.00545852	0.00498713
10012685	10012766	AT2TE42810.188	188	0.00183824	0.00328677	0.00440771	0.00328947	0.00686695	0.00371287	0.00356779	0.00179533	0.00580645
10012767	10012847	AT2TE42810.189	189	0.00179453	0.0031348	0.00379747	0.00419776	0.0049505	0.00367387	0.00379867	0.00158983	0.00554939
10012848	10012929	AT2TE42810.190	190	0.00181406	0.00438596	0.00443152	0.00481	0.00470219	0.00381356	0.00367985	0.00356888	0.00466867
10012930	10013011	AT2TE42810.191	191	0.00190204	0.00364964	0.00553151	0.00365154	0.00479616	0.00450335	0.00386473	0.00423131	0.00431429
10013012	10013093	AT2TE42810.192	192	0.00283554	0.00350385	0.00502336	0.0031348	0.00457317	0.00445576	0.00519358	0.00402145	0.00412471
10013094	10013174	AT2TE42810.193	193	0.0030837	0.00248139	0.00458515	0.00287219	0.00267142	0.00510378	0.00487373	0.00456969	0.00391324
10013175	10013256	AT2TE42810.194	194	0.00266312	0.00144928	0.00446293	0.0024108	0.00157109	0.00537464	0.00460193	0.00352113	0.00374692
10013257	10013338	AT2TE42810.195	195	0.00328048	0.002	0.0046697	0.00291206	0.00105708	0.00529536	0.00472255	0.00398804	0.00341588
10013339	10013420	AT2TE42810.196	196	0.00337154	0.00284091	0.00510872	0.00212615	0.00148368	0.00524899	0.00530705	0.00592593	0.00366146
10013421	10013502	AT2TE42810.197	197	0.00291262	0	0.00509731	0.000985222	0	0.00560486	0.00670391	0.00243309	0.00398274
10013503	10013583	AT2TE42810.198	198	0.00395257	0	0.004	0	0	0.00515873	0.0075188	0	0.00424771
10013584	10013665	AT2TE42810.199	199	0.00204082	0	0.00433401	0	0	0.00582011	0.00243309	0	0.00391134
10013666	10013747	AT2TE42810.200	200	0	0	0.00268817	0	0	0.00579897	0.00367647	0	0.00401606
