# Supplementary material for: Arms race between anti‐silencing and RdDM in noncoding regions of transposable elements
Source: EMBO Rep. 2023 Jun 5;24(8):e56678. doi: 10.15252/embr.202256678 (PMC10398659; doi:10.15252/embr.202256678)
Supplement: Supplementary file 3 — Source Data for Figure 2 [file EMBR-24-e56678-s007.zip]

Archive with 14 entries (14 files):
- SourceData_2A.tiff
- __MACOSX/._SourceData_2A.tiff
- SourceData_2B_1.tiff
- __MACOSX/._SourceData_2B_1.tiff
- SourceData_2B_2.tiff
- __MACOSX/._SourceData_2B_2.tiff
- SourceData_2C_1.pdf
- __MACOSX/._SourceData_2C_1.pdf
- SourceData_2C_2.tiff
- __MACOSX/._SourceData_2C_2.tiff
- SourceData_2C_3.pdf
- __MACOSX/._SourceData_2C_3.pdf
- SourceData_2D.tiff
- __MACOSX/._SourceData_2D.tiff
