# Supplementary material for: Arms race between anti‐silencing and RdDM in noncoding regions of transposable elements
Source: EMBO Rep. 2023 Jun 5;24(8):e56678. doi: 10.15252/embr.202256678 (PMC10398659; doi:10.15252/embr.202256678)
Supplement: Supplementary file 4 — Source Data for Figure 3 [file EMBR-24-e56678-s001.zip]

Archive with 2 entries (2 files):
- SourceData_3A_3B_3C.xlsx
- __MACOSX/._SourceData_3A_3B_3C.xlsx
