# Supplementary material for: Arms race between anti‐silencing and RdDM in noncoding regions of transposable elements
Source: EMBO Rep. 2023 Jun 5;24(8):e56678. doi: 10.15252/embr.202256678 (PMC10398659; doi:10.15252/embr.202256678)
Supplement: Supplementary file 4 — Source Data for Figure 3 [file EMBR-24-e56678-s001.zip › SourceData_3A_3B_3C.xlsx]

## Sheet: Hiun
bin1-50	upstream 5kb
bin51-150	TE
bin151-200	downstream 5kb
				WT			HiTG			drm12			cmt23			drm12(-HiTG)-13			cmt23(-HiTG)-48			WT(-HiTG)-14
			bin	mCG	mCHG	mCHH	mCG	mCHG	mCHH	mCG	mCHG	mCHH	mCG	mCHG	mCHH	mCG	mCHG	mCHH	mCG	mCHG	mCHH	mCG	mCHG	mCHH
9997390	9997471	AT2TE42810.1	1	0.754533	0.00899621	0.00689655	0.72424	0.00896624	0.00392051	0.641353	0.00831409	0.00460246	0.749066	0.00396301	0.00309221	0.718708	0.00411335	0.0043598	0.762165	0.0021815	0.00435114	0.690247	0.00667351	0.00481867
9997472	9997553	AT2TE42810.2	2	0.750337	0.00787014	0.00681108	0.727902	0.00958827	0.00489872	0.712858	0.00798403	0.0045208	0.752264	0.00468384	0.00302735	0.747142	0.00427553	0.00428619	0.814628	0.0018797	0.00395595	0.726551	0.00773054	0.0038692
9997554	9997634	AT2TE42810.3	3	0.859184	0.00645459	0.00654247	0.84846	0.00826446	0.00525225	0.833448	0.00754006	0.00435181	0.878788	0.00450045	0.00269693	0.856237	0.00367985	0.0040395	0.931596	0.00224215	0.0035753	0.867555	0.00692595	0.00317376
9997635	9997716	AT2TE42810.4	4	0.858784	0.00520382	0.00604365	0.848372	0.00787845	0.00617284	0.840192	0.00538358	0.00475583	0.876742	0.0049416	0.00246914	0.81451	0.00367478	0.00482751	0.926947	0.0026584	0.00328686	0.864208	0.00800427	0.00336464
9997717	9997798	AT2TE42810.5	5	0.864065	0.00545989	0.00629143	0.851008	0.00464037	0.00620251	0.849105	0.00553663	0.00457614	0.881633	0.00482668	0.00241429	0.8223	0.00412655	0.00545124	0.927284	0.00257069	0.00301946	0.871118	0.00675325	0.00407934
9997799	9997880	AT2TE42810.6	6	0.810159	0.00470219	0.00588512	0.784588	0.00435967	0.00640289	0.779683	0.00544112	0.00498043	0.85411	0.00364964	0.0026721	0.755416	0.00383959	0.0053047	0.857871	0.00271318	0.00265313	0.80031	0.0061553	0.00468384
9997881	9997962	AT2TE42810.7	7	0.802461	0.00281464	0.00542517	0.774977	0.00507614	0.00622033	0.795893	0.00502318	0.00502972	0.834046	0.00332364	0.00268371	0.759547	0.0056719	0.00503421	0.854938	0.00191424	0.0025779	0.792553	0.00700935	0.00470488
9997963	9998043	AT2TE42810.8	8	0.750329	0.00209118	0.00489765	0.715315	0.00518732	0.00704343	0.741718	0.00390016	0.0050738	0.753846	0.00302245	0.00246272	0.700211	0.00534521	0.00537273	0.791791	0.00153374	0.00260682	0.737778	0.00696056	0.00455192
9998044	9998125	AT2TE42810.9	9	0.742341	0.00228415	0.00436739	0.685567	0.00440529	0.00536062	0.719384	0.00423191	0.00537942	0.733613	0.0028342	0.00290095	0.676159	0.00486855	0.00562852	0.7167	0.00166113	0.00242077	0.708576	0.00656897	0.00498132
9998126	9998207	AT2TE42810.10	10	0.790292	0.00274223	0.00364372	0.753506	0.0048048	0.00534339	0.761852	0.00378469	0.00627639	0.783592	0.00374181	0.00339674	0.745345	0.00608045	0.00591017	0.711939	0.00165631	0.00276916	0.77354	0.00772947	0.00571961
9998208	9998289	AT2TE42810.11	11	0.7854	0.00251004	0.00384513	0.76105	0.00366972	0.00592743	0.712795	0.00358584	0.00571303	0.777495	0.00346363	0.00313603	0.758621	0.00590551	0.00521869	0.713271	0.00133452	0.00247578	0.748122	0.00608211	0.00559423
9998290	9998370	AT2TE42810.12	12	0.73696	0.00272035	0.00297016	0.72108	0.00482218	0.0057923	0.596413	0.00244141	0.00554173	0.732143	0.0038674	0.00351019	0.684917	0.00578339	0.00540201	0.675975	0.00142653	0.00253891	0.636877	0.00691122	0.00523234
9998371	9998452	AT2TE42810.13	13	0.776596	0.00166482	0.00291581	0.757258	0.00520833	0.00544333	0.63535	0.00208877	0.0057149	0.746341	0.00409117	0.00288184	0.72459	0.00587607	0.00546448	0.717503	0.00097371	0.00261149	0.669908	0.00644468	0.00508475
9998453	9998534	AT2TE42810.14	14	0.686693	0.00188442	0.00295473	0.673152	0.005	0.00539386	0.525495	0.00246609	0.00523503	0.671278	0.00465116	0.00317267	0.629254	0.00361228	0.00572498	0.607764	0.00113186	0.00246281	0.593843	0.00545124	0.00499334
9998535	9998616	AT2TE42810.15	15	0.59375	0.00256674	0.00284293	0.578171	0.00550551	0.00518427	0.450607	0.00369588	0.00519211	0.6	0.00560224	0.00360428	0.540662	0.00395062	0.00574713	0.518831	0.0019084	0.00213501	0.521246	0.00472193	0.00542537
9998617	9998698	AT2TE42810.16	16	0.573504	0.00362319	0.00329695	0.56	0.00617012	0.00521238	0.442177	0.00372266	0.0047741	0.582781	0.00540275	0.00385542	0.52221	0.00430849	0.00590382	0.505464	0.00292276	0.00225041	0.506343	0.00459982	0.00551407
9998699	9998779	AT2TE42810.17	17	0.26945	0.00367478	0.00283502	0.265652	0.00568679	0.00495868	0.246183	0.00429594	0.0040237	0.262953	0.00496278	0.00365547	0.277011	0.00305944	0.00535083	0.253143	0.00291303	0.00239395	0.225727	0.00283688	0.00571743
9998780	9998861	AT2TE42810.18	18	0.114798	0.00333016	0.00299667	0.117612	0.00531679	0.00408247	0.135046	0.00490196	0.00452899	0.101672	0.00458248	0.00386891	0.145559	0.00521512	0.0054321	0.114334	0.00289376	0.00281136	0.0880626	0.00340467	0.00576336
9998862	9998943	AT2TE42810.19	19	0.0776256	0.00484262	0.00372041	0.0819892	0.00527009	0.00376169	0.227952	0.00592593	0.00454494	0.078869	0.00498008	0.00354807	0.169014	0.00549915	0.00513964	0.0785714	0.00287829	0.00307778	0.149554	0.00244858	0.00591783
9998944	9999025	AT2TE42810.20	20	0.335774	0.00654912	0.00413467	0.318676	0.00680581	0.00408866	0.411704	0.00798005	0.0047355	0.330909	0.00553598	0.00398089	0.388638	0.00519256	0.00563777	0.314737	0.00387263	0.00335736	0.385884	0.00405474	0.00552486
9999026	9999107	AT2TE42810.21	21	0.360877	0.00615239	0.00401606	0.341093	0.00617556	0.00396345	0.439469	0.00897073	0.00478578	0.351965	0.00385171	0.00361664	0.413346	0.00493218	0.00538371	0.338839	0.00414079	0.00358031	0.409737	0.00481696	0.00573301
9999108	9999188	AT2TE42810.22	22	0.400249	0.00628272	0.00459647	0.37486	0.00645802	0.00423379	0.483832	0.036784	0.00524064	0.383595	0.00262467	0.00317058	0.452206	0.0044964	0.00531769	0.375835	0.0037843	0.00345755	0.44208	0.0102669	0.00594796
9999189	9999270	AT2TE42810.23	23	0.38251	0.00533981	0.00470769	0.361096	0.00467946	0.00466299	0.455224	0.0332068	0.0058562	0.363792	0.00188679	0.00290666	0.435419	0.00381194	0.00486456	0.361245	0.00311388	0.0039968	0.419608	0.0095648	0.00605798
9999271	9999352	AT2TE42810.24	24	0.510007	0.00473261	0.00547269	0.491536	0.00468604	0.00478157	0.462116	0.0321209	0.00612557	0.49026	0.00179937	0.00304686	0.500304	0.00469684	0.00456665	0.488179	0.00263852	0.003621	0.495179	0.00932287	0.00519012
9999353	9999434	AT2TE42810.25	25	0.591493	0.00572792	0.0050954	0.585214	0.00529101	0.00453978	0.552202	0.0323203	0.0059631	0.578101	0.00224618	0.00306198	0.605904	0.00264784	0.00456297	0.591932	0.00316027	0.00342893	0.581715	0.00966921	0.00507674
9999435	9999516	AT2TE42810.26	26	0.614576	0.00464157	0.00445151	0.599852	0.00590446	0.00463853	0.575322	0.0358083	0.00638485	0.604372	0.00196175	0.00319291	0.623776	0.00248756	0.00458062	0.621602	0.00297471	0.00378207	0.595183	0.0107284	0.00508214
9999517	9999597	AT2TE42810.27	27	0.284694	0.0035824	0.00410678	0.275424	0.00331126	0.00453891	0.293478	0.0349345	0.00647853	0.297174	0.00146771	0.00304968	0.292829	0.00253293	0.00351688	0.297348	0.00199601	0.00336434	0.243575	0.00923254	0.00534884
9999598	9999679	AT2TE42810.28	28	0.256881	0.00381862	0.00458862	0.249761	0.00412584	0.00488193	0.261122	0.0308325	0.00712508	0.270989	0.00135135	0.00338915	0.259947	0.00325581	0.00331057	0.266553	0.00182899	0.00355438	0.219659	0.00921409	0.00520707
9999680	9999761	AT2TE42810.29	29	0.254314	0.00365631	0.00419216	0.251203	0.00349825	0.00490737	0.256654	0.00393701	0.00651504	0.271215	0.00130435	0.0033092	0.259063	0.00312779	0.00330433	0.263202	0.00262238	0.00395051	0.22211	0.00481283	0.00443401
9999762	9999843	AT2TE42810.30	30	0.423971	0.00307062	0.00395972	0.401751	0.00451467	0.00459171	0.446991	0.00511364	0.00602694	0.4509	0.00198906	0.00318701	0.453931	0.00346363	0.00407769	0.428808	0.0019802	0.00358276	0.419018	0.00618812	0.00456026
9999844	9999924	AT2TE42810.31	31	0.50408	0.00288184	0.00375323	0.495192	0.00465357	0.00412345	0.549729	0.00740375	0.00625579	0.538462	0.00190024	0.00278671	0.551251	0.0030541	0.00425487	0.517766	0.00232666	0.00339992	0.52048	0.00547046	0.00490323
9999925	10000006	AT2TE42810.32	32	0.535568	0.0019861	0.00418268	0.520035	0.00433135	0.00411174	0.580408	0.0081591	0.00628792	0.568643	0.00151745	0.00301952	0.580598	0.0036036	0.00421464	0.544393	0.00196754	0.00375335	0.549639	0.00503637	0.00504057
10000007	10000088	AT2TE42810.33	33	0.545126	0.00214592	0.00436632	0.528771	0.00375059	0.00446106	0.591367	0.00653026	0.00597047	0.577525	0.00173913	0.0027948	0.579626	0.00309837	0.00407997	0.557214	0.00259965	0.00303194	0.558421	0.0053243	0.00524747
10000089	10000170	AT2TE42810.34	34	0.553519	0.00176445	0.00431328	0.517504	0.00373832	0.00440214	0.573519	0.00695652	0.00503913	0.583753	0.00176757	0.00316421	0.564183	0.00348028	0.00468688	0.565751	0.00352889	0.00350186	0.550437	0.00490918	0.00536481
10000171	10000252	AT2TE42810.35	35	0.601276	0.00149775	0.00415871	0.559769	0.00364204	0.00423729	0.623013	0.0076555	0.00504785	0.631907	0.00196464	0.0026313	0.612925	0.00347222	0.00501623	0.620444	0.00401405	0.00289606	0.598099	0.00385463	0.00543414
10000253	10000333	AT2TE42810.36	36	0.601918	0.00145068	0.00424628	0.558388	0.00342969	0.0042223	0.61919	0.00703606	0.00554814	0.61283	0.00303162	0.00242547	0.600134	0.00440176	0.00484515	0.609339	0.00318471	0.00326866	0.596718	0.00208551	0.00530598
10000334	10000415	AT2TE42810.37	37	0.544922	0.00199203	0.00444107	0.514706	0.0035497	0.00444741	0.565374	0.00679656	0.00544739	0.543599	0.00307963	0.00293198	0.534808	0.00495254	0.00423378	0.546742	0.00323027	0.00297283	0.530825	0.00107181	0.00491343
10000416	10000497	AT2TE42810.38	38	0.462103	0.00310009	0.00419287	0.419476	0.00349127	0.00457823	0.469767	0.0038478	0.00456019	0.450524	0.00435644	0.00304588	0.438615	0.00568182	0.00399564	0.459016	0.00291181	0.00307448	0.432615	0.00398208	0.00439256
10000498	10000579	AT2TE42810.39	39	0.34188	0.00351975	0.00404504	0.32398	0.00407978	0.00479823	0.350348	0.00337965	0.00446286	0.331422	0.00386372	0.00273091	0.319415	0.00569324	0.00368237	0.347777	0.00291439	0.00270867	0.312	0.00524246	0.0045569
10000580	10000661	AT2TE42810.40	40	0.00308008	0.00390117	0.00479949	0.00387597	0.0041645	0.0059761	0.00729927	0.0033195	0.00443272	0.00210305	0.00348972	0.00254503	0.00492611	0.0074129	0.00372128	0.00297915	0.00240192	0.0027986	0.00345622	0.00625	0.00442266
10000662	10000742	AT2TE42810.41	41	0.00259516	0.00519031	0.00470739	0.00240964	0.00437397	0.00598166	0.00651769	0.00250836	0.00472002	0.00288462	0.00359138	0.00202573	0.00269784	0.00722159	0.00358354	0.00273973	0.00163599	0.00268346	0.00406504	0.00679282	0.0038835
10000743	10000824	AT2TE42810.42	42	0.00473293	0.00603448	0.00506596	0.0028169	0.00386313	0.00591716	0.00652647	0.00252101	0.00407463	0.00384911	0.00407332	0.00188877	0.00215827	0.00695518	0.00358173	0.00295858	0.00125052	0.00331941	0.00319234	0.00676329	0.00325066
10000825	10000906	AT2TE42810.43	43	0.00448143	0.00717835	0.00468432	0.00258844	0.00384025	0.00568812	0.00410959	0.00167785	0.00335079	0.00375375	0.00392597	0.00238482	0.00275292	0.007768	0.003558	0.00284698	0.00112676	0.00259768	0.00367918	0.00877193	0.00363764
10000907	10000988	AT2TE42810.44	44	0.00399088	0.00639764	0.00502244	0.00294334	0.00382653	0.0057397	0.00539568	0.00341297	0.00323415	0.00393959	0.00351229	0.0022093	0.00238095	0.00681199	0.00365946	0.00256739	0.00103413	0.00269542	0.00321337	0.00802998	0.00384292
10000989	10001070	AT2TE42810.45	45	0.00431267	0.0059312	0.00540789	0.00410116	0.00542373	0.00577284	0.00508762	0.00457404	0.00344947	0.00370828	0.00314465	0.0028115	0.00222593	0.00549451	0.00430283	0.00244499	0.00131752	0.0026202	0.00301932	0.00626566	0.00412424
10001071	10001151	AT2TE42810.46	46	0.0643163	0.0456747	0.0176422	0.00432069	0.00456323	0.00618502	0.006241	0.0052597	0.00341136	0.0859978	0.0522332	0.0266129	0.00243784	0.00520494	0.00470787	0.0781335	0.0677419	0.032687	0.0608181	0.0429091	0.0149473
10001152	10001233	AT2TE42810.47	47	0.148816	0.105935	0.0560052	0.00562588	0.00489297	0.00530406	0.00819672	0.00844476	0.00374766	0.185331	0.114309	0.0859536	0.00168824	0.00848057	0.00514987	0.19135	0.139474	0.104822	0.136106	0.0929866	0.0520803
10001234	10001315	AT2TE42810.48	48	0.344262	0.178744	0.0965246	0.0821293	0.00558971	0.00597452	0.106474	0.0153959	0.0161354	0.372215	0.126397	0.112243	0.108658	0.0203466	0.0154413	0.382296	0.154696	0.131733	0.300586	0.153001	0.0904079
10001316	10001397	AT2TE42810.49	49	0.530468	0.23965	0.12932	0.147845	0.00799201	0.00632625	0.304435	0.101719	0.0274929	0.52892	0.128814	0.135541	0.269495	0.0943536	0.0289196	0.55209	0.152815	0.155448	0.462394	0.200172	0.125139
10001398	10001479	AT2TE42810.50	50	0.658695	0.307333	0.184092	0.19374	0.0161095	0.00732218	0.461744	0.180318	0.0785666	0.658537	0.121827	0.166344	0.413941	0.148243	0.0616556	0.692702	0.139398	0.19316	0.617683	0.275786	0.183558
10001480	10001560	AT2TE42810.51	51	0.762704	0.428884	0.227501	0.237849	0.0239198	0.00742828	0.586221	0.293451	0.0996373	0.774211	0.146677	0.203297	0.557344	0.249455	0.0829591	0.795295	0.152914	0.231284	0.743972	0.438136	0.238383
10001561	10001642	AT2TE42810.52	52	0.823415	0.587072	0.275805	0.271541	0.0324607	0.00757686	0.672757	0.435168	0.123495	0.846645	0.15443	0.245492	0.666667	0.413633	0.107956	0.849194	0.151825	0.268322	0.81344	0.602791	0.295779
10001643	10001724	AT2TE42810.53	53	0.900333	0.622134	0.315774	0.320304	0.0367435	0.00977337	0.815089	0.502231	0.18699	0.921321	0.106678	0.212696	0.818463	0.469793	0.170684	0.915907	0.0969609	0.220646	0.907907	0.646766	0.335347
10001725	10001806	AT2TE42810.54	54	0.912113	0.631939	0.282594	0.339533	0.0378788	0.010674	0.87006	0.570335	0.23844	0.920098	0.0586396	0.105016	0.878836	0.5195	0.216442	0.915035	0.0470968	0.0936268	0.922473	0.663594	0.311102
10001807	10001887	AT2TE42810.55	55	0.921413	0.646215	0.261628	0.351494	0.0482428	0.0122335	0.922437	0.629607	0.267909	0.930415	0.0606796	0.0709516	0.921363	0.579613	0.241529	0.926258	0.0451571	0.0601113	0.934262	0.68661	0.294823
10001888	10001969	AT2TE42810.56	56	0.918662	0.639841	0.269201	0.354775	0.0534582	0.0141572	0.907383	0.61185	0.302639	0.933363	0.0592824	0.0700435	0.919511	0.560115	0.272404	0.912596	0.0459913	0.054386	0.935294	0.680717	0.300226
10001970	10002051	AT2TE42810.57	57	0.913575	0.611592	0.265919	0.363678	0.0517916	0.0164133	0.901874	0.611587	0.287471	0.929897	0.0545024	0.069299	0.923299	0.562312	0.259666	0.898193	0.0377963	0.0533708	0.9351	0.66537	0.297271
10002052	10002133	AT2TE42810.58	58	0.897447	0.584403	0.24564	0.343881	0.0492449	0.0149336	0.885837	0.599542	0.311484	0.913407	0.0497778	0.0690823	0.907752	0.556218	0.25269	0.873318	0.0350621	0.0514124	0.920782	0.625843	0.284173
10002134	10002215	AT2TE42810.59	59	0.89716	0.498922	0.243019	0.340372	0.0427881	0.0131434	0.883685	0.533679	0.302539	0.907186	0.0491958	0.0653705	0.905282	0.492877	0.244451	0.866516	0.0339257	0.0485762	0.919401	0.568019	0.279605
10002216	10002296	AT2TE42810.60	60	0.884892	0.463194	0.215352	0.30859	0.0398741	0.0117456	0.86685	0.528155	0.279973	0.867357	0.0501505	0.0539303	0.876555	0.492339	0.213326	0.834711	0.030541	0.0343158	0.889352	0.533825	0.262183
10002297	10002378	AT2TE42810.61	61	0.895788	0.40935	0.207195	0.319415	0.0362211	0.0112546	0.87398	0.467169	0.261548	0.874055	0.0311457	0.0463768	0.879744	0.455579	0.195572	0.842525	0.0235294	0.0309051	0.902848	0.467617	0.253518
10002379	10002460	AT2TE42810.62	62	0.89	0.376931	0.195273	0.30033	0.0230366	0.00930803	0.865549	0.434442	0.245376	0.868952	0.0214067	0.0421764	0.830775	0.382129	0.181652	0.833626	0.0174793	0.0269414	0.8978	0.411137	0.236416
10002461	10002542	AT2TE42810.63	63	0.883495	0.495582	0.210899	0.290604	0.0111111	0.00743304	0.86682	0.528257	0.253102	0.860143	0.0155102	0.0386026	0.814498	0.430534	0.192722	0.826616	0.0131783	0.0246861	0.888824	0.521359	0.252373
10002543	10002624	AT2TE42810.64	64	0.87669	0.529985	0.216573	0.24459	0.00649718	0.00600091	0.858961	0.558621	0.250481	0.842961	0.00994644	0.0356842	0.744304	0.432353	0.191206	0.818538	0.0110294	0.0228059	0.870527	0.539964	0.240166
10002625	10002705	AT2TE42810.65	65	0.883143	0.617355	0.216418	0.209476	0.00578727	0.00555247	0.864214	0.627374	0.237932	0.85	0.0193757	0.0312972	0.658141	0.477477	0.185047	0.835077	0.0184426	0.0210954	0.874606	0.618372	0.233537
10002706	10002787	AT2TE42810.66	66	0.882206	0.629323	0.204809	0.248782	0.00517369	0.00566823	0.85574	0.650664	0.225734	0.844977	0.0212977	0.0296458	0.673517	0.483195	0.171189	0.838073	0.0171021	0.0182323	0.882227	0.636464	0.216152
10002788	10002869	AT2TE42810.67	67	0.896178	0.634286	0.198586	0.35581	0.0168308	0.00577857	0.846433	0.64951	0.213058	0.880025	0.0208136	0.0287141	0.699642	0.487737	0.163245	0.864234	0.0169104	0.0194044	0.913597	0.639895	0.209445
10002870	10002951	AT2TE42810.68	68	0.869533	0.628678	0.191044	0.334828	0.0166725	0.00589747	0.822973	0.648982	0.208822	0.851223	0.0207488	0.0274472	0.606948	0.468694	0.15889	0.834825	0.0164371	0.0193841	0.872741	0.635481	0.199429
10002952	10003033	AT2TE42810.69	69	0.879778	0.646851	0.188618	0.409204	0.0181474	0.00706095	0.832588	0.668884	0.211182	0.854808	0.0216554	0.02668	0.705556	0.489952	0.157966	0.84724	0.0181298	0.0197819	0.87894	0.657392	0.194092
10003034	10003114	AT2TE42810.70	70	0.877065	0.600524	0.153997	0.409285	0.0245327	0.0080451	0.831106	0.631161	0.180481	0.849225	0.0239141	0.0218586	0.710128	0.473359	0.128981	0.841048	0.0184136	0.0164377	0.874656	0.617179	0.161104
10003115	10003196	AT2TE42810.71	71	0.870588	0.601067	0.13643	0.442527	0.0356929	0.0122552	0.832765	0.631828	0.17084	0.848637	0.0245245	0.0218281	0.772607	0.492794	0.123665	0.831689	0.0193123	0.016129	0.871465	0.619407	0.154215
10003197	10003278	AT2TE42810.72	72	0.856325	0.486448	0.134321	0.481043	0.0505985	0.0136831	0.830671	0.547792	0.170591	0.833589	0.0191083	0.0231531	0.8167	0.449157	0.127297	0.820368	0.0116279	0.0155101	0.858084	0.52	0.154165
10003279	10003360	AT2TE42810.73	73	0.841311	0.510046	0.140525	0.476561	0.0741202	0.016581	0.825455	0.564935	0.176479	0.827566	0.0171233	0.021069	0.802848	0.488679	0.138539	0.807955	0.0130378	0.0168811	0.847051	0.526227	0.164409
10003361	10003441	AT2TE42810.74	74	0.840302	0.501881	0.135007	0.428611	0.0589696	0.0171712	0.835476	0.56352	0.168101	0.81491	0.0152039	0.0190777	0.794239	0.494885	0.135179	0.79257	0.0119126	0.0165818	0.816641	0.52735	0.154992
10003442	10003523	AT2TE42810.75	75	0.846811	0.494795	0.138632	0.47337	0.0658665	0.0195687	0.821184	0.534076	0.16659	0.816677	0.0151117	0.0180373	0.835145	0.517566	0.136056	0.805764	0.0114796	0.0147431	0.828171	0.520866	0.159083
10003524	10003605	AT2TE42810.76	76	0.838659	0.497527	0.13417	0.448866	0.0661502	0.0183545	0.817913	0.53569	0.155065	0.809049	0.0154778	0.0177569	0.829469	0.519143	0.12941	0.802099	0.0110894	0.012894	0.816853	0.523847	0.152355
10003606	10003687	AT2TE42810.77	77	0.83871	0.450081	0.145564	0.435362	0.0742877	0.0182203	0.810919	0.500756	0.15962	0.800285	0.0128102	0.0194974	0.82543	0.490625	0.137514	0.810992	0.0100464	0.0133404	0.818044	0.478336	0.154294
10003688	10003769	AT2TE42810.78	78	0.841369	0.455075	0.142567	0.427442	0.0578173	0.0138062	0.804284	0.486957	0.154156	0.793715	0.0142259	0.0179705	0.823813	0.475494	0.131742	0.8214	0.00841043	0.0106623	0.827326	0.473917	0.146219
10003770	10003850	AT2TE42810.79	79	0.854726	0.473404	0.147099	0.4201	0.0559945	0.0139165	0.794708	0.506557	0.153147	0.797225	0.0108597	0.01668	0.827021	0.483036	0.130912	0.82912	0.00876424	0.0102769	0.833333	0.494516	0.146136
10003851	10003932	AT2TE42810.80	80	0.846213	0.412156	0.145332	0.398844	0.0402638	0.0119856	0.773247	0.428696	0.151408	0.785601	0.00988142	0.0176738	0.803086	0.382739	0.125406	0.783864	0.00744879	0.0104142	0.812402	0.408918	0.139606
10003933	10004014	AT2TE42810.81	81	0.830109	0.444227	0.14531	0.377542	0.0502236	0.0121434	0.743822	0.451699	0.154611	0.773001	0.0139581	0.0193596	0.779809	0.389991	0.12559	0.764431	0.00739372	0.0100464	0.812876	0.426654	0.140218
10004015	10004096	AT2TE42810.82	82	0.837088	0.423517	0.150585	0.328038	0.0432825	0.0103494	0.782019	0.4347	0.1557	0.806011	0.0163399	0.0216364	0.7944	0.337561	0.125263	0.777022	0.00724638	0.0109353	0.831451	0.397192	0.142677
10004097	10004178	AT2TE42810.83	83	0.82881	0.440758	0.149003	0.268539	0.0398987	0.0099395	0.76314	0.447552	0.156153	0.78725	0.0158573	0.0214212	0.675781	0.338406	0.119597	0.758084	0.00819001	0.011333	0.807827	0.412844	0.142449
10004179	10004259	AT2TE42810.84	84	0.847926	0.511426	0.142586	0.204685	0.0269129	0.008998	0.773422	0.482397	0.147047	0.824454	0.01346	0.020474	0.554307	0.304943	0.108233	0.770621	0.00953678	0.0109336	0.827979	0.475638	0.137764
10004260	10004341	AT2TE42810.85	85	0.846112	0.441065	0.150852	0.219424	0.0232009	0.00918148	0.765922	0.42263	0.155397	0.833707	0.0120712	0.023583	0.602416	0.259603	0.113781	0.782789	0.0100636	0.0130157	0.825796	0.405643	0.148602
10004342	10004423	AT2TE42810.86	86	0.847942	0.442839	0.147533	0.246784	0.0219119	0.00758621	0.769925	0.423718	0.157976	0.837475	0.0131992	0.0236542	0.627423	0.259328	0.11152	0.790785	0.0116402	0.0147315	0.831836	0.41095	0.160924
10004424	10004505	AT2TE42810.87	87	0.84951	0.455324	0.146363	0.219	0.0192866	0.00722974	0.769578	0.444246	0.156451	0.849731	0.0119332	0.0237005	0.589348	0.263477	0.10885	0.818962	0.0135629	0.0153792	0.838021	0.429639	0.16153
10004506	10004587	AT2TE42810.88	88	0.852132	0.451553	0.161032	0.211395	0.00949968	0.00563238	0.77193	0.438745	0.176508	0.852309	0.0113365	0.0256442	0.570715	0.242066	0.124173	0.828935	0.0142631	0.0180876	0.840547	0.414696	0.184064
10004588	10004668	AT2TE42810.89	89	0.827951	0.456414	0.156054	0.17888	0.00637845	0.00564122	0.719735	0.450587	0.187079	0.819863	0.00994695	0.0248461	0.492487	0.241696	0.134271	0.793337	0.0157767	0.0184311	0.799882	0.421131	0.18891
10004669	10004750	AT2TE42810.90	90	0.836332	0.454072	0.167859	0.197128	0.0067086	0.00557114	0.738843	0.467722	0.19754	0.840565	0.0112827	0.0251716	0.603774	0.277536	0.145687	0.823237	0.0160398	0.0191991	0.824908	0.427497	0.197248
10004751	10004832	AT2TE42810.91	91	0.817585	0.400755	0.177882	0.228077	0.00694927	0.00585817	0.726567	0.429245	0.209987	0.829739	0.0119048	0.029432	0.722056	0.31309	0.158225	0.81727	0.0165711	0.0195082	0.807163	0.371338	0.20771
10004833	10004914	AT2TE42810.92	92	0.805833	0.409563	0.176993	0.184602	0.00618011	0.00535243	0.728836	0.455178	0.213049	0.816276	0.0118846	0.0299075	0.673236	0.344799	0.156458	0.767366	0.0189702	0.019395	0.771383	0.413755	0.211464
10004915	10004995	AT2TE42810.93	93	0.790363	0.441228	0.188745	0.125854	0.00446539	0.00527004	0.711888	0.47785	0.225659	0.797782	0.016795	0.0346094	0.581686	0.339523	0.164909	0.740609	0.0168841	0.0209491	0.741166	0.435438	0.21355
10004996	10005077	AT2TE42810.94	94	0.799658	0.437045	0.190661	0.116241	0.00433025	0.00546817	0.735031	0.480475	0.226897	0.807278	0.019802	0.035293	0.637168	0.358006	0.164326	0.734965	0.0159716	0.0218136	0.74457	0.446667	0.218913
10005078	10005159	AT2TE42810.95	95	0.808559	0.411972	0.179477	0.121596	0.00484027	0.00665803	0.74394	0.462201	0.218486	0.812769	0.0196813	0.0345247	0.661582	0.361296	0.155813	0.75	0.0160643	0.0236245	0.759101	0.443054	0.209917
10005160	10005241	AT2TE42810.96	96	0.83581	0.430733	0.180129	0.131703	0.00557194	0.00697115	0.790892	0.46833	0.209467	0.845207	0.0208136	0.0362047	0.729025	0.379538	0.152281	0.786736	0.0170683	0.0263582	0.80805	0.45241	0.205591
10005242	10005323	AT2TE42810.97	97	0.831707	0.404056	0.194065	0.126326	0.00490196	0.00730131	0.789086	0.420213	0.221786	0.836567	0.021519	0.0435971	0.70154	0.349138	0.156618	0.768302	0.0166898	0.0291912	0.797414	0.423077	0.223241
10005324	10005404	AT2TE42810.98	98	0.833603	0.427039	0.203046	0.114431	0.00379507	0.00801282	0.788376	0.440901	0.221414	0.82967	0.0265957	0.0527541	0.647795	0.329394	0.152403	0.758647	0.0156556	0.0489746	0.78355	0.449883	0.228076
10005405	10005486	AT2TE42810.99	99	0.870296	0.531161	0.219746	0.0823529	0.00420875	0.00962963	0.818294	0.490765	0.212027	0.851048	0.13617	0.0779794	0.549031	0.218922	0.136781	0.810498	0.143485	0.0802593	0.806152	0.522411	0.228539
10005487	10005568	AT2TE42810.100	100	0.879161	0.534602	0.218503	0.088545	0.00719055	0.00989342	0.831438	0.418403	0.186714	0.868379	0.203863	0.0958541	0.600125	0.120879	0.115486	0.825409	0.23	0.112316	0.816718	0.520992	0.23268
10005569	10005650	AT2TE42810.101	101	0.888152	0.608579	0.240501	0.0597979	0.00717703	0.0101378	0.842441	0.508796	0.19855	0.864	0.182724	0.106365	0.535176	0.153086	0.118431	0.823409	0.200942	0.12264	0.816887	0.565749	0.248961
10005651	10005732	AT2TE42810.102	102	0.891134	0.608579	0.246817	0.0421431	0.00717703	0.0106721	0.845011	0.508796	0.196162	0.863014	0.182724	0.106029	0.473161	0.153086	0.115345	0.811881	0.200942	0.129515	0.806643	0.565749	0.249804
10005733	10005813	AT2TE42810.103	103	0.905405	0.674419	0.257904	0.0169707	0.00684463	0.0105459	0.839609	0.598098	0.207225	0.849365	0.159218	0.108424	0.351425	0.136612	0.110809	0.807047	0.18042	0.130645	0.781847	0.656635	0.255259
10005814	10005895	AT2TE42810.104	104	0.88518	0.693257	0.239817	0.0094697	0.00635852	0.0093923	0.812195	0.655172	0.192754	0.833851	0.115859	0.0913895	0.252669	0.20679	0.106645	0.808036	0.141575	0.115807	0.795022	0.694527	0.244632
10005896	10005977	AT2TE42810.105	105	0.869347	0.715777	0.236719	0.00465616	0.00605536	0.00856354	0.807865	0.716475	0.194945	0.832187	0.0935525	0.0807273	0.207547	0.216802	0.101254	0.810541	0.113141	0.101491	0.794579	0.717049	0.242528
10005978	10006059	AT2TE42810.106	106	0.777108	0.721378	0.223623	0.00366636	0.00572578	0.00760228	0.728947	0.721507	0.188302	0.776074	0.0481172	0.0605579	0.0358127	0.259155	0.102871	0.801418	0.053407	0.0787019	0.787402	0.722581	0.241052
10006060	10006141	AT2TE42810.107	107	0.806574	0.740761	0.219131	0.193281	0.00555462	0.00729621	0.755869	0.752715	0.196956	0.814379	0.0453782	0.0466586	0.467667	0.275443	0.105759	0.829123	0.044	0.0512924	0.831746	0.7463	0.235339
10006142	10006222	AT2TE42810.108	108	0.836783	0.653885	0.206016	0.255508	0.00599842	0.00733138	0.760305	0.67844	0.189048	0.81862	0.0397022	0.0413046	0.593257	0.25877	0.102301	0.8327	0.0353443	0.0472306	0.801158	0.656745	0.222188
10006223	10006304	AT2TE42810.109	109	0.825574	0.656499	0.209367	0.275739	0.00592885	0.00575873	0.753963	0.676603	0.192119	0.799866	0.0419797	0.0408654	0.608084	0.283892	0.100952	0.818891	0.0326203	0.038835	0.799515	0.646794	0.218164
10006305	10006386	AT2TE42810.110	110	0.825882	0.637002	0.200425	0.286869	0.00608828	0.0056647	0.758324	0.656196	0.185045	0.799756	0.0423928	0.0367903	0.629297	0.289751	0.102163	0.822099	0.0322946	0.0354926	0.803097	0.623798	0.212711
10006387	10006468	AT2TE42810.111	111	0.836854	0.609034	0.194469	0.361266	0.00829016	0.00642951	0.770396	0.62476	0.185776	0.806888	0.0434783	0.0346575	0.71623	0.287627	0.105021	0.828691	0.0304159	0.0295463	0.803558	0.589178	0.199004
10006469	10006549	AT2TE42810.112	112	0.858968	0.542129	0.187424	0.445197	0.0106915	0.00819074	0.786418	0.52804	0.176641	0.818937	0.0388019	0.0344531	0.811101	0.303326	0.111185	0.853965	0.0236101	0.0267826	0.834523	0.512626	0.192369
10006550	10006631	AT2TE42810.113	113	0.862867	0.457511	0.186351	0.440901	0.0134923	0.00857785	0.795186	0.458447	0.191457	0.820924	0.030881	0.0329087	0.818743	0.364312	0.121407	0.854572	0.0161137	0.0249564	0.83969	0.437021	0.185288
10006632	10006713	AT2TE42810.114	114	0.872119	0.467409	0.168928	0.458636	0.0155754	0.00902862	0.807075	0.477119	0.182783	0.828666	0.0326087	0.0267154	0.824933	0.383769	0.119369	0.855439	0.0147569	0.0191024	0.834239	0.451195	0.157527
10006714	10006795	AT2TE42810.115	115	0.870492	0.511466	0.162734	0.488161	0.0173348	0.00945428	0.817972	0.532551	0.182799	0.827059	0.0276549	0.0266294	0.832565	0.450862	0.126136	0.856665	0.0126316	0.0161874	0.858855	0.504481	0.153924
10006796	10006877	AT2TE42810.116	116	0.895522	0.434932	0.161844	0.484808	0.0237342	0.0104515	0.835176	0.447174	0.179331	0.849185	0.0123001	0.027027	0.861064	0.417969	0.131629	0.874099	0.0134983	0.0197952	0.863773	0.448227	0.157067
10006878	10006958	AT2TE42810.117	117	0.887719	0.413472	0.15444	0.466337	0.0238095	0.010397	0.8019	0.418024	0.173584	0.853571	0.0127796	0.026962	0.852332	0.394504	0.130158	0.869975	0.0129096	0.0188093	0.857297	0.421795	0.155831
10006959	10007040	AT2TE42810.118	118	0.885348	0.371227	0.149846	0.450064	0.0192916	0.0108511	0.802225	0.370629	0.163004	0.864746	0.0134228	0.0250715	0.853398	0.359694	0.128732	0.879386	0.0139983	0.0198527	0.861756	0.371464	0.150378
10007041	10007122	AT2TE42810.119	119	0.877763	0.367049	0.141279	0.443759	0.0215599	0.00935533	0.8	0.364742	0.153329	0.866398	0.0173077	0.0240409	0.842957	0.360915	0.121995	0.876036	0.016565	0.0209171	0.847589	0.372005	0.144368
10007123	10007204	AT2TE42810.120	120	0.878244	0.335912	0.146927	0.470883	0.0276643	0.010415	0.806634	0.345785	0.155285	0.878423	0.0155794	0.0261054	0.841108	0.301905	0.128404	0.885169	0.0187874	0.0239014	0.848585	0.343629	0.159548
10007205	10007286	AT2TE42810.121	121	0.882168	0.30665	0.153777	0.489019	0.0265426	0.0112458	0.802876	0.312826	0.159007	0.873755	0.0118026	0.0237571	0.849561	0.264612	0.138146	0.890191	0.0204842	0.024261	0.853284	0.310496	0.165576
10007287	10007367	AT2TE42810.122	122	0.877962	0.350386	0.147165	0.492125	0.0306438	0.0115604	0.799324	0.34547	0.149983	0.874016	0.0125733	0.0213975	0.848777	0.304072	0.128344	0.888779	0.0169367	0.0250037	0.847837	0.359736	0.157349
10007368	10007449	AT2TE42810.123	123	0.868142	0.376866	0.144042	0.519147	0.0354223	0.011363	0.800152	0.379562	0.149913	0.881857	0.0146718	0.0217023	0.850021	0.321207	0.126919	0.893894	0.0160502	0.0242865	0.852838	0.399399	0.162841
10007450	10007531	AT2TE42810.124	124	0.853927	0.397356	0.134831	0.523014	0.0352423	0.0113979	0.799432	0.41272	0.142184	0.856233	0.0115995	0.0197728	0.833027	0.383764	0.117406	0.884383	0.014068	0.0242823	0.832218	0.4104	0.149182
10007532	10007613	AT2TE42810.125	125	0.846688	0.409295	0.137121	0.522046	0.0384615	0.011236	0.792494	0.447209	0.151677	0.839639	0.0125749	0.0197811	0.82478	0.410646	0.123116	0.875148	0.0109422	0.0231843	0.823148	0.427907	0.150557
10007614	10007695	AT2TE42810.126	126	0.832275	0.403385	0.143728	0.484835	0.0372073	0.0117809	0.78	0.441158	0.158775	0.819598	0.00995025	0.0202686	0.805383	0.408633	0.126504	0.857678	0.00824499	0.0224952	0.798688	0.413793	0.154682
10007696	10007776	AT2TE42810.127	127	0.819417	0.43209	0.147657	0.460469	0.0380338	0.0118475	0.758446	0.463057	0.164923	0.798853	0.011488	0.0223534	0.797373	0.427437	0.124829	0.835052	0.00496278	0.0210526	0.784991	0.429577	0.152542
10007777	10007858	AT2TE42810.128	128	0.820557	0.430217	0.153808	0.426689	0.0380705	0.0137477	0.757357	0.45599	0.166473	0.811048	0.0116897	0.0262369	0.789838	0.423538	0.122291	0.837852	0.00482218	0.0214493	0.789532	0.426829	0.156364
10007859	10007940	AT2TE42810.129	129	0.831203	0.454659	0.161165	0.383433	0.032634	0.0134211	0.764365	0.487269	0.177168	0.82045	0.0105105	0.0283808	0.786418	0.44055	0.13056	0.841486	0.00567215	0.0209593	0.783894	0.441397	0.164597
10007941	10008022	AT2TE42810.130	130	0.831114	0.442281	0.17201	0.336391	0.0288084	0.0147906	0.752909	0.480695	0.18967	0.808134	0.0107832	0.0320307	0.768782	0.450039	0.132353	0.82835	0.00453662	0.0200769	0.770278	0.427871	0.166691
10008023	10008103	AT2TE42810.131	131	0.857534	0.472527	0.186036	0.338993	0.0266215	0.0150413	0.787975	0.510861	0.211792	0.836485	0.01222	0.0337181	0.800611	0.454458	0.151504	0.85124	0.0060652	0.0212704	0.789509	0.454177	0.188688
10008104	10008185	AT2TE42810.132	132	0.870215	0.489826	0.212237	0.360392	0.0364173	0.0165563	0.783957	0.506967	0.228884	0.84993	0.0178359	0.0402666	0.792723	0.430638	0.156231	0.823372	0.00536553	0.0220223	0.797075	0.461362	0.20724
10008186	10008267	AT2TE42810.133	133	0.879794	0.509116	0.207746	0.333283	0.0339715	0.0157995	0.781026	0.527473	0.231031	0.844773	0.0228833	0.0426507	0.811038	0.442415	0.150888	0.81604	0.0101716	0.0210448	0.822857	0.484965	0.201693
10008268	10008349	AT2TE42810.134	134	0.880139	0.505609	0.203796	0.332361	0.0328009	0.0144984	0.785791	0.529502	0.230155	0.848907	0.0233023	0.0427213	0.811736	0.44671	0.128968	0.816327	0.0115025	0.0198749	0.822325	0.481081	0.199397
10008350	10008431	AT2TE42810.135	135	0.875412	0.516546	0.184645	0.316675	0.0318297	0.0109921	0.784029	0.556071	0.215945	0.816762	0.0228495	0.0384074	0.812877	0.434389	0.105397	0.805524	0.0114204	0.016438	0.806844	0.491324	0.180701
10008432	10008512	AT2TE42810.136	136	0.880028	0.594966	0.213694	0.307777	0.0269407	0.0100035	0.794304	0.61127	0.242238	0.815572	0.0268199	0.0410513	0.72832	0.322747	0.0929562	0.744934	0.0161917	0.0186567	0.798013	0.570306	0.202271
10008513	10008594	AT2TE42810.137	137	0.854713	0.570302	0.193409	0.277398	0.024216	0.00770795	0.779747	0.589552	0.222177	0.798114	0.0250417	0.0349377	0.643663	0.270507	0.0723093	0.722422	0.0168539	0.0167476	0.773411	0.538007	0.185002
10008595	10008676	AT2TE42810.138	138	0.877665	0.590132	0.222534	0.195878	0.023199	0.0071975	0.809271	0.611978	0.247456	0.834672	0.0295265	0.0412472	0.501832	0.212523	0.0616149	0.745455	0.022854	0.0226807	0.799084	0.542143	0.206666
10008677	10008758	AT2TE42810.139	139	0.876276	0.561859	0.198798	0.124508	0.00875971	0.00570803	0.825297	0.572025	0.21962	0.825749	0.0258065	0.0386604	0.438616	0.152322	0.0426271	0.745772	0.0237107	0.0217291	0.786462	0.511662	0.187638
10008759	10008840	AT2TE42810.140	140	0.886054	0.569944	0.215763	0.0848455	0.00645779	0.00551538	0.857899	0.583124	0.230417	0.854775	0.0230342	0.0452144	0.314498	0.103725	0.0374723	0.739545	0.0224404	0.02744	0.782687	0.518923	0.219122
10008841	10008921	AT2TE42810.141	141	0.88197	0.515954	0.21625	0.0691102	0.0066896	0.00533727	0.849057	0.493711	0.213928	0.864553	0.0254615	0.0455337	0.372382	0.0886728	0.0314851	0.757616	0.0201613	0.0292162	0.808073	0.48233	0.225533
10008922	10009003	AT2TE42810.142	142	0.884549	0.505063	0.232735	0.0730348	0.00654854	0.00539444	0.863494	0.473949	0.224902	0.904161	0.0252525	0.0518853	0.442857	0.0874286	0.0314357	0.758523	0.0207493	0.0340339	0.823418	0.480182	0.242816
10009004	10009085	AT2TE42810.143	143	0.877347	0.406621	0.212593	0.0801772	0.00659593	0.0212523	0.857341	0.354015	0.175738	0.90063	0.0274882	0.0609197	0.485818	0.0274542	0.0251299	0.810159	0.0212766	0.0435886	0.843858	0.388422	0.22874
10009086	10009167	AT2TE42810.144	144	0.853611	0.448309	0.298152	0.0907322	0.0366197	0.0790063	0.807882	0.295803	0.152456	0.875644	0.0941043	0.164408	0.503133	0.0320755	0.0254556	0.783946	0.0849948	0.141929	0.820961	0.443826	0.315242
10009168	10009249	AT2TE42810.145	145	0.73198	0.368164	0.253146	0.186235	0.055721	0.0937318	0.669474	0.14014	0.0899705	0.734435	0.103448	0.149452	0.648478	0.0213385	0.0181699	0.67938	0.0838926	0.13263	0.732614	0.350356	0.259086
10009250	10009330	AT2TE42810.146	146	0.584142	0.363305	0.25	0.167794	0.0802274	0.117583	0.534005	0.124402	0.0789843	0.575697	0.12188	0.152732	0.511993	0.0250597	0.0184512	0.547985	0.108984	0.14479	0.602753	0.350746	0.25691
10009331	10009412	AT2TE42810.147	147	0.481679	0.337091	0.198175	0.150261	0.0775809	0.149415	0.430405	0.115299	0.0283006	0.464314	0.112772	0.129069	0.414115	0.0234375	0.00926557	0.442636	0.100543	0.131902	0.492765	0.327755	0.185504
10009413	10009494	AT2TE42810.148	148	0.373935	0.2496	0.152068	0.114495	0.163293	0.163046	0.314335	0.029052	0.0151424	0.336735	0.126538	0.108518	0.305369	0.0135135	0.00721761	0.322485	0.126761	0.111173	0.35873	0.222868	0.132951
10009495	10009576	AT2TE42810.149	149	0.0302594	0.240642	0.130416	0.029661	0.198347	0.157791	0.00268456	0.00335008	0.010636	0.0207006	0.139535	0.0935305	0.00802139	0.00662252	0.00624384	0.0162338	0.138672	0.0974201	0.0282686	0.19181	0.115067
10009577	10009658	AT2TE42810.150	150	0.0246914	0.142264	0.0987221	0.0236305	0.114583	0.116952	0.00206825	0.00386473	0.00871377	0.0150115	0.0738119	0.0683691	0.0075188	0.0040858	0.00626101	0.0123457	0.0810211	0.0746597	0.0214765	0.108537	0.0861089
10009659	10009739	AT2TE42810.151	151	0.00871731	0.0657439	0.0270532	0.0108959	0.0380849	0.0204788	0.00116959	0.004329	0.0050054	0.00128041	0.0154185	0.00802934	0.00598086	0.0023175	0.00519014	0.00275103	0.0134639	0.00769546	0.0104948	0.0268456	0.0146617
10009740	10009821	AT2TE42810.152	152	0.00420757	0.00439883	0.0113647	0.00951087	0.00409836	0.00718269	0.00132979	0.00557103	0.0049505	0.00143266	0.0013587	0.00403652	0.0068306	0.0030349	0.0056191	0.00155039	0.00463679	0.00555886	0.00339559	0	0.00760281
10009822	10009903	AT2TE42810.153	153	0.004329	0.00488599	0.00663717	0.00606061	0.00454545	0.0049564	0.00195695	0.00616333	0.00474637	0.002079	0.00148588	0.00353029	0.00840336	0.00171821	0.00603901	0	0.00510204	0.00504022	0	0	0.00592323
10009904	10009985	AT2TE42810.154	154	0.00507614	0.00595238	0.00563019	0.0044843	0.00515996	0.00466392	0	0.013986	0.00470011	0	0.00104603	0.00353455	0.00546448	0.00347625	0.00561066	0	0.00470588	0.00477443	0	0.0013587	0.00536381
10009986	10010066	AT2TE42810.155	155	0.00304878	0.00489596	0.00470219	0.00534759	0.0031185	0.00408696	0.00574713	0.0119332	0.0046939	0	0.00104058	0.00326394	0.00303951	0.00232558	0.005409	0	0.0034965	0.00416435	0	0.00280112	0.00577054
10010067	10010148	AT2TE42810.156	156	0.00214592	0.00378072	0.00431415	0.00373134	0.00322841	0.00338352	0.0390144	0.011215	0.00574656	0.0018622	0.00167364	0.00338248	0.0143149	0.00182648	0.00509024	0	0.0027881	0.0045128	0.00486618	0.00222469	0.00547608
10010149	10010230	AT2TE42810.157	157	0	0.00304878	0.00538543	0.00319489	0.00380711	0.00521583	0.0716981	0.0158228	0.00657966	0.00334448	0.00138504	0.00427432	0.0196078	0.00277778	0.00595761	0	0.0014556	0.0054757	0.00862069	0.00368324	0.00563077
10010231	10010312	AT2TE42810.158	158	0.00496894	0.00304878	0.00529046	0.00570776	0.00380711	0.00552831	0.0296296	0.0158228	0.00656387	0.00255754	0.00138504	0.00430704	0.012987	0.00277778	0.00560304	0.0012987	0.0014556	0.00509055	0.00436681	0.00368324	0.00602196
10010313	10010394	AT2TE42810.159	159	0.00453001	0.00246609	0.00554667	0.00512821	0.00309278	0.00520358	0.0259179	0.01221	0.00609948	0.00343249	0.00115473	0.00425791	0.0176532	0.00446429	0.00511929	0.00115741	0.00118906	0.00468957	0.00385109	0.00292826	0.00540541
10010395	10010475	AT2TE42810.160	160	0.00368664	0.0042328	0.00527678	0.00411184	0.00348129	0.00460987	0.042205	0.012987	0.00594676	0.0027907	0.00098912	0.00462339	0.0188834	0.00554017	0.00497382	0.000919963	0.001001	0.00477305	0.00307377	0.00359712	0.00552187
10010476	10010557	AT2TE42810.161	161	0.003663	0.00425985	0.00513616	0.00333778	0.00275989	0.00464836	0.0347705	0.00693756	0.0059463	0.00290698	0.0020429	0.00426783	0.0162549	0.00462963	0.0048668	0.00217077	0.00201613	0.00441786	0.00236593	0.00448934	0.00549915
10010558	10010639	AT2TE42810.162	162	0.00405186	0.00747863	0.00595736	0.00296956	0.00465549	0.0052773	0.0365854	0.00678952	0.00578208	0.00324939	0.00206825	0.00405827	0.0179598	0.00549954	0.00473406	0.00241741	0.00205128	0.00405597	0.00259965	0.00551268	0.00491092
10010640	10010721	AT2TE42810.163	163	0.00404858	0.0100719	0.00639681	0.00299625	0.00501882	0.00558167	0.0240421	0.00625782	0.00552214	0.00245098	0.00136426	0.00421053	0.0143062	0.00700935	0.00524427	0.00404531	0.00264201	0.00335127	0.0016835	0.00692521	0.00522745
10010722	10010803	AT2TE42810.164	164	0.00363372	0.0100719	0.00535462	0.00272294	0.00501882	0.0040674	0.0219328	0.00625782	0.00427267	0.00220588	0.00136426	0.0037682	0.0130548	0.00700935	0.00403081	0.003663	0.00264201	0.00239617	0.0015186	0.00692521	0.00505322
10010804	10010884	AT2TE42810.165	165	0.00421274	0.00827423	0.00574123	0.00376344	0.00427807	0.00391606	0.0203297	0.00542299	0.00472077	0.00326975	0.00114943	0.00359564	0.00975359	0.00603015	0.00441055	0.0760435	0.00450958	0.00379643	0.00233781	0.00595238	0.00481928
10010885	10010966	AT2TE42810.166	166	0.00422139	0.00889328	0.00550683	0.00487805	0.00466418	0.00414016	0.0192991	0.00808081	0.0047969	0.00295421	0.00196464	0.00384188	0.00755786	0.00448833	0.00435993	0.117957	0.0120968	0.00527404	0.00373134	0.00720906	0.00490517
10010967	10011048	AT2TE42810.167	167	0.0043021	0.00797267	0.00540073	0.0071066	0.00447928	0.00462148	0.00703463	0.00618812	0.00453594	0.0030581	0.00229095	0.00359399	0.00502513	0.00323625	0.00419331	0.12493	0.0143885	0.00508612	0.00443705	0.00731707	0.00442002
10011049	10011130	AT2TE42810.168	168	0.00390816	0.00899743	0.00527279	0.00778816	0.00514801	0.00511648	0.00744133	0.00454545	0.00469766	0.00323625	0.00273598	0.00391455	0.00426212	0.00264901	0.00467036	0.130819	0.01443	0.00572519	0.00519331	0.00852273	0.00452704
10011131	10011212	AT2TE42810.169	169	0.0037918	0.00363636	0.00443213	0.00682716	0.00188147	0.00514426	0.0869746	0.00584112	0.00482525	0.00277008	0.00315789	0.00347139	0.0394223	0.00212089	0.00447849	0.0938272	0.0116034	0.00655242	0.0528211	0.00832466	0.0045045
10011213	10011293	AT2TE42810.170	170	0.00352	0.00473934	0.00445434	0.00669344	0.00246914	0.00585509	0.0828449	0.00507099	0.00395604	0.00260223	0.00368324	0.0034428	0.0378136	0.00188501	0.00369344	0.0867074	0.01	0.00690309	0.0492721	0.00821168	0.00418877
10011294	10011375	AT2TE42810.171	171	0.00339506	0.00503597	0.004387	0.00678076	0.00372578	0.00569025	0.0812453	0.00457457	0.00392512	0.00252525	0.00335008	0.00344637	0.0364884	0.00170794	0.00366549	0.0835173	0.00909091	0.0076559	0.0478955	0.0075	0.0045747
10011376	10011457	AT2TE42810.172	172	0.0027408	0.00624133	0.00359454	0.00678643	0.00496454	0.00522453	0.100196	0.00522193	0.00354228	0.00183908	0.00318725	0.00413907	0.0451642	0.00241935	0.00321759	0.0448513	0.00790514	0.00578273	0.0572062	0.00858704	0.00454545
10011458	10011539	AT2TE42810.173	173	0.00304994	0.0089172	0.00410028	0.00615148	0.00449583	0.00503747	0.0952826	0.00373134	0.00445633	0.00175593	0.0041958	0.00340671	0.0431749	0.00142349	0.00430598	0.00303293	0.00278746	0.00406611	0.0534287	0.00758098	0.00514835
10011540	10011620	AT2TE42810.174	174	0.00291545	0.0089172	0.00464714	0.00476714	0.00449583	0.00498979	0.0901495	0.00373134	0.00452669	0.00249896	0.0041958	0.00371703	0.0408576	0.00142349	0.00402955	0.00283172	0.00278746	0.00401227	0.0503597	0.00758098	0.00531389
10011621	10011702	AT2TE42810.175	175	0.00340909	0.00757576	0.00476298	0.00534351	0.00441084	0.005094	0.0928765	0.00357654	0.0040911	0.00257069	0.00412655	0.00348779	0.0419087	0.00205339	0.00364964	0.00289615	0.003367	0.00385868	0.0523691	0.00757054	0.00541237
10011703	10011784	AT2TE42810.176	176	0.00335946	0.0105263	0.00491427	0.00567215	0.00600343	0.00566081	0.00640205	0.0028436	0.00423834	0.00301023	0.00455789	0.00344623	0.00463768	0.00179211	0.00377236	0.000593824	0.00364631	0.00348878	0.00182927	0.00657895	0.00555899
10011785	10011866	AT2TE42810.177	177	0.0499755	0.0069735	0.00455846	0.0344108	0.00716332	0.00496166	0.00600109	0.00444115	0.00472311	0.00315126	0.00364431	0.00351873	0.025403	0.00275672	0.00404858	0.0585752	0.00373413	0.00343879	0.0229765	0.0050396	0.00559963
10011867	10011948	AT2TE42810.178	178	0.046965	0.00626566	0.00484452	0.0331658	0.00543848	0.00524262	0.00511628	0.0044586	0.00528719	0.00278422	0.00386349	0.00315126	0.0236738	0.0037037	0.00391493	0.0522145	0.00391134	0.00356973	0.021097	0.00522193	0.00462794
10011949	10012029	AT2TE42810.179	179	0.0516032	0.005743	0.0050098	0.0367776	0.00474308	0.00617137	0.00558659	0.00431344	0.00544565	0.00262055	0.00442804	0.00301171	0.0262766	0.00354108	0.00406835	0.0585774	0.00370645	0.00348589	0.0239489	0.00450113	0.00489903
10012030	10012111	AT2TE42810.180	180	0.0625	0.000895255	0.00473516	0.0459337	0.00727651	0.00609173	0.00625391	0.005386	0.00471491	0.00263678	0.00366636	0.00297947	0.030656	0.00436681	0.0033808	0.0724919	0.00271248	0.00329852	0.0293333	0.00383142	0.00448159
10012112	10012193	AT2TE42810.181	181	0.0702592	0.000726216	0.00458243	0.0509771	0.00816993	0.0058226	0.0073776	0.00502152	0.00507894	0.00208623	0.00277585	0.00257843	0.0325203	0.00348675	0.00410181	0.0787623	0.00211119	0.00317599	0.0323292	0.00633413	0.00421887
10012194	10012275	AT2TE42810.182	182	0.0632678	0.000706215	0.00466563	0.0434132	0.0089141	0.00547684	0.00602047	0.00568586	0.00587419	0.00240819	0.00263852	0.00254712	0.031382	0.00337154	0.00388628	0.0706692	0.00138217	0.00307334	0.0293315	0.00475436	0.0039556
10012276	10012357	AT2TE42810.183	183	0.0498812	0.000634115	0.00417053	0.0328325	0.00865801	0.00439864	0.00467946	0.00511836	0.00586246	0.00187091	0.00238095	0.0031198	0.025653	0.00365186	0.00430763	0.0542197	0.00123916	0.00356718	0.0241493	0.00433839	0.00423266
10012358	10012438	AT2TE42810.184	184	0.00483871	0.00169924	0.00407206	0.00353565	0.00740741	0.00428071	0.00404654	0.00411523	0.00556608	0.00201106	0.0022338	0.00302082	0.00521648	0.00317209	0.00405435	0.0024426	0.000768049	0.00365125	0.00193673	0.00515464	0.00428424
10012439	10012520	AT2TE42810.185	185	0.00304136	0.00112233	0.00411174	0.00367197	0.00911162	0.00403818	0.00470312	0.00449944	0.00525394	0.00337648	0.00189753	0.00361126	0.00464846	0.00203666	0.00406951	0.00217984	0	0.00359047	0.00225394	0.0055325	0.00519365
10012521	10012602	AT2TE42810.186	186	0.00326371	0.00270514	0.00491763	0.00387347	0.0103093	0.00307201	0.00508259	0.00696864	0.00442272	0.00360794	0.00155159	0.00331232	0.00436409	0.001657	0.00338181	0.00231616	0	0.0033036	0.00242522	0.00443459	0.0051344
10012603	10012684	AT2TE42810.187	187	0.00318302	0.00364631	0.00446781	0.00367069	0.00909091	0.0032175	0.00589102	0.00576132	0.00471128	0.00338164	0.00155763	0.00355138	0.00347567	0.00166667	0.00335731	0.00234302	0	0.00294256	0.00313873	0.00545852	0.00498713
10012685	10012766	AT2TE42810.188	188	0.00183824	0.00328677	0.00440771	0.00328947	0.00686695	0.00371287	0.00496894	0.00573888	0.00497698	0.00544161	0.00145033	0.00357143	0.00426621	0.00302115	0.00269854	0.00205086	0.00074239	0.00356325	0.00356779	0.00179533	0.00580645
10012767	10012847	AT2TE42810.189	189	0.00179453	0.0031348	0.00379747	0.00419776	0.0049505	0.00367387	0.00514648	0.00587084	0.00458488	0.00534759	0.001386	0.00361664	0.00372671	0.00214592	0.00279702	0.00282486	0.00283086	0.0031746	0.00379867	0.00158983	0.00554939
10012848	10012929	AT2TE42810.190	190	0.00181406	0.00438596	0.00443152	0.00481	0.00470219	0.00381356	0.00523771	0.00605694	0.0047759	0.00552721	0.00198151	0.00311405	0.00250627	0.00395778	0.00277301	0.00210793	0.00269906	0.00252492	0.00367985	0.00356888	0.00466867
10012930	10013011	AT2TE42810.191	191	0.00190204	0.00364964	0.00553151	0.00365154	0.00479616	0.00450335	0.00521059	0.00614251	0.00524671	0.00545455	0.00266845	0.00302783	0.00391815	0.0046729	0.00391042	0.00228206	0.00273038	0.0028667	0.00386473	0.00423131	0.00431429
10013012	10013093	AT2TE42810.192	192	0.00283554	0.00350385	0.00502336	0.0031348	0.00457317	0.00445576	0.00435161	0.00595238	0.00577521	0.00499773	0.00257069	0.00240027	0.00390117	0.00450161	0.00424458	0.00225327	0.00261609	0.002297	0.00519358	0.00402145	0.00412471
10013094	10013174	AT2TE42810.193	193	0.0030837	0.00248139	0.00458515	0.00287219	0.00267142	0.00510378	0.00455487	0.00422238	0.00595439	0.00511945	0.00302801	0.00296248	0.00367497	0.00526316	0.00508768	0.00209644	0.00309598	0.00275511	0.00487373	0.00456969	0.00391324
10013175	10013256	AT2TE42810.194	194	0.00266312	0.00144928	0.00446293	0.0024108	0.00157109	0.00537464	0.00362647	0.00488486	0.00558223	0.00497288	0.005	0.00276772	0.00422833	0.00546075	0.00521153	0.00258398	0.0034965	0.00299133	0.00460193	0.00352113	0.00374692
10013257	10013338	AT2TE42810.195	195	0.00328048	0.002	0.0046697	0.00291206	0.00105708	0.00529536	0.0035524	0.00513347	0.00531846	0.00232964	0.00732984	0.00283391	0.00371747	0.00570342	0.00531116	0.00322581	0.00391773	0.00268757	0.00472255	0.00398804	0.00341588
10013339	10013420	AT2TE42810.196	196	0.00337154	0.00284091	0.00510872	0.00212615	0.00148368	0.00524899	0.00310559	0.00476948	0.00525827	0.0015083	0.00955414	0.00285429	0.00269179	0.00846262	0.00585729	0.00200133	0.00141243	0.00305266	0.00530705	0.00592593	0.00366146
10013421	10013502	AT2TE42810.197	197	0.00291262	0	0.00509731	0.000985222	0	0.00560486	0.0046729	0.0056338	0.00539435	0.00215517	0.0127226	0.00300651	0.00392157	0.00464037	0.00599369	0.00277008	0.00211864	0.00323149	0.00670391	0.00243309	0.00398274
10013503	10013583	AT2TE42810.198	198	0.00395257	0	0.004	0	0	0.00515873	0.00327869	0.00666667	0.00462844	0.00295858	0.011976	0.00318471	0.00133869	0.0026455	0.00542797	0.00248447	0.002457	0.00288739	0.0075188	0	0.00424771
10013584	10013665	AT2TE42810.199	199	0.00204082	0	0.00433401	0	0	0.00582011	0.00539084	0.00806452	0.00331614	0.00239234	0.0144404	0.00384986	0.00213675	0.00311526	0.00553291	0.00392157	0.00291545	0.00318218	0.00243309	0	0.00391134
10013666	10013747	AT2TE42810.200	200	0	0	0.00268817	0	0	0.00579897	0.00393701	0.00806452	0.00177462	0	0.0144404	0.00160514	0.00306748	0.00311526	0.00407332	0.00581395	0.00291545	0.0032113	0.00367647	0	0.00401606

## Sheet: AT2TE05755
bin1-50	upstream 5kb
bin51-150	TE
bin151-200	downstream 5kb
				WT			HiTG			drm12			cmt23			drm12(-HiTG)-13			cmt23(-HiTG)-48			WT(-HiTG)-14
			bin	mCG	mCHG	mCHH	mCG	mCHG	mCHH	mCG	mCHG	mCHH	mCG	mCHG	mCHH	mCG	mCHG	mCHH	mCG	mCHG	mCHH	mCG	mCHG	mCHH
1261170	1261240	AT2TE05755.1	1	0.00214133	0.00287522	0.00367228	0	0.00630517	0.00583298	0.00317125	0.00629651	0.00388374	0.00134953	0.00276052	0.00332752	0.00489596	0.0072896	0.00274249	0.00205339	0.00112423	0.00320552	0.00394737	0.00483425	0.00512821
1261241	1261311	AT2TE05755.2	2	0.00166113	0.0037843	0.0035954	0.00204708	0.00539084	0.00532511	0.00348736	0.00712106	0.00372607	0.00102249	0.00223839	0.0025096	0.00568182	0.00664084	0.00307735	0.00163265	0.00142789	0.00338083	0.0030303	0.00464846	0.00461928
1261312	1261382	AT2TE05755.3	3	0.000713267	0.00399645	0.00435089	0.0038059	0.00510986	0.0053832	0.00267857	0.00677966	0.00451168	0	0.00262055	0.00275243	0.0071885	0.00618876	0.0030137	0.00152323	0.00135257	0.00341297	0.0034188	0.00487805	0.00437127
1261383	1261453	AT2TE05755.4	4	0.000713267	0.00336054	0.00491086	0.0038059	0.00551876	0.00529241	0.00267857	0.00690021	0.00401949	0	0.00281532	0.0027383	0.0071885	0.00667037	0.00282243	0.00152323	0.00146484	0.00321508	0.0034188	0.00469208	0.00411629
1261454	1261524	AT2TE05755.5	5	0.000800641	0.00451467	0.00478313	0.00440044	0.00662252	0.00503778	0.00207254	0.00587851	0.0041073	0	0.00316256	0.00231006	0.0079929	0.00575448	0.00359311	0.00171527	0.00230548	0.00340948	0.00383142	0.00472973	0.00434616
1261525	1261595	AT2TE05755.6	6	0.000800641	0.00575185	0.00482788	0.00440044	0.0061665	0.00462703	0.00207254	0.004111	0.00389398	0	0.0037594	0.00163571	0.0079929	0.00647549	0.00388571	0.00171527	0.00257732	0.00295826	0.00383142	0.00200401	0.00450184
1261596	1261666	AT2TE05755.7	7	0.00232829	0.00471328	0.00481172	0.00556881	0.00608519	0.00481518	0.00280308	0.00661001	0.0044417	0.000633312	0.00246914	0.00168086	0.00589275	0.00160385	0.00435967	0.00122026	0.002457	0.00249891	0.0026178	0.00353357	0.00455529
1261667	1261738	AT2TE05755.8	8	0.00215517	0.00465839	0.0049416	0.00492264	0.00494071	0.00435959	0.0023753	0.00616197	0.00475395	0.00106045	0.00228484	0.00193688	0.00661241	0.00229533	0.00470799	0.0010983	0.00158983	0.0027839	0.00277008	0.00410846	0.00406929
1261739	1261809	AT2TE05755.9	9	0.00221607	0.00389105	0.00528268	0.00356125	0.00487805	0.00499706	0.0017585	0.00534045	0.0048129	0.00105652	0.00230415	0.00246755	0.00655903	0.00115473	0.00517806	0.0011274	0.00129199	0.00320366	0.00274123	0.00492611	0.00451442
1261810	1261880	AT2TE05755.10	10	0.00364964	0.00252207	0.00485383	0.0030581	0.00794913	0.00458584	0.00117925	0.00490798	0.00452489	0.00166389	0.00223964	0.00208703	0.00411311	0.00547046	0.00562487	0.00415924	0.00122699	0.00322151	0.00227531	0.00471698	0.00470639
1261881	1261951	AT2TE05755.11	11	0.0032066	0.00228833	0.00475552	0.00274574	0.00738552	0.00486248	0.0156931	0.00434783	0.00524607	0.00210615	0.00204918	0.00221705	0.0104247	0.00485437	0.00630572	0.00508259	0.0010989	0.00344255	0.00338266	0.00422833	0.00542663
1261952	1262022	AT2TE05755.12	12	0.0030581	0.00490798	0.0041788	0.00261233	0.00466563	0.00456899	0.0170905	0.0034965	0.00560153	0.00201776	0.00113766	0.00299574	0.0129294	0.00520291	0.00539232	0.00484262	0	0.00336619	0.00364964	0.00461361	0.00565176
1262023	1262093	AT2TE05755.13	13	0.0030581	0.00433369	0.00418636	0.00261233	0.00394218	0.00475169	0.0170905	0.00411523	0.0065099	0.00201776	0.00100705	0.00441251	0.0129294	0.00464253	0.00588028	0.00484262	0	0.00417669	0.00364964	0.0052521	0.00641368
1262094	1262164	AT2TE05755.14	14	0.0021978	0.00518135	0.00390244	0.00127714	0.00408998	0.00448096	0.0201342	0.00159744	0.00612435	0.00204499	0.00165017	0.00480145	0.0159176	0.00750751	0.00572752	0.00598504	0	0.00564175	0.00454087	0.0051458	0.00655084
1262165	1262236	AT2TE05755.15	15	0.0020284	0.00674157	0.00416938	0.00344234	0.00526316	0.00458524	0.0524543	0.00207039	0.00606211	0.00391198	0.00225225	0.00486677	0.0610307	0.00984252	0.00593783	0.0145267	0	0.00666747	0.0189905	0.00691244	0.00829819
1262237	1262307	AT2TE05755.16	16	0.0022818	0.00518135	0.00380764	0.00382897	0.00784314	0.00450581	0.0587601	0.00486224	0.00578268	0.00444198	0.0016835	0.00521112	0.0679612	0.00761035	0.00525911	0.0160622	0.00331675	0.00623012	0.0216895	0.0053286	0.00777676
1262308	1262378	AT2TE05755.17	17	0.00394997	0.0059761	0.0042794	0.00537273	0.00860215	0.0049386	0.0666259	0.00568182	0.00604191	0.00434243	0	0.00553181	0.0769231	0.00529101	0.00436311	0.014637	0.00381679	0.00660737	0.0255376	0.00424628	0.00696193
1262379	1262449	AT2TE05755.18	18	0.00461184	0.00513699	0.00414479	0.00613968	0.00862069	0.00453757	0.0551576	0.00840336	0.00605046	0.00359195	0.00163132	0.00527175	0.0789293	0.00619195	0.00437477	0.0147493	0.0049505	0.00714657	0.0307956	0.00383877	0.0069581
1262450	1262520	AT2TE05755.19	19	0.00394477	0	0.00390727	0.00650195	0.00970874	0.00590008	0.0424779	0.00924214	0.00473261	0.00486322	0.0018018	0.00456674	0.0619266	0.00680272	0.00451773	0.0149254	0.00566038	0.0065424	0.0270848	0.00425532	0.00596676
1262521	1262591	AT2TE05755.20	20	0.0656214	0	0.00401506	0.0527809	0.0087108	0.00686582	0.110768	0.0124805	0.00395735	0.0785169	0.00318471	0.00474576	0.100862	0.00728863	0.00396996	0.092552	0.00487805	0.00772743	0.0643533	0.00365631	0.00558362
1262592	1262662	AT2TE05755.21	21	0.0656214	0.0400501	0.0212585	0.0527809	0.0421179	0.0202174	0.110768	0.0110132	0.00349613	0.0785169	0.0238949	0.0138137	0.100862	0.00542888	0.00399076	0.092552	0.0682353	0.0354083	0.0643533	0.0367847	0.0165732
1262663	1262734	AT2TE05755.22	22	0.0974761	0.0414508	0.0242328	0.0743525	0.0438596	0.0219529	0.109105	0.0115875	0.00377794	0.113934	0.0251889	0.0180554	0.0691412	0.00453001	0.00379827	0.121237	0.0710784	0.0400543	0.0654378	0.037464	0.0199095
1262735	1262805	AT2TE05755.23	23	0.0974761	0.0501567	0.023715	0.0743525	0.0494012	0.0224064	0.109105	0.0109739	0.00435854	0.113934	0.0310559	0.0182959	0.0691412	0.00544959	0.00381642	0.121237	0.0806916	0.0380875	0.0654378	0.0460177	0.0213929
1262806	1262876	AT2TE05755.24	24	0.127358	0.0576577	0.0253757	0.0978385	0.0519263	0.028419	0.143849	0.0122511	0.00416351	0.154961	0.0347826	0.0250349	0.0924453	0.00310559	0.00372946	0.163198	0.0910569	0.0440983	0.0857143	0.0523139	0.0258373
1262877	1262947	AT2TE05755.25	25	0.203036	0.0816327	0.0298695	0.153986	0.0691244	0.038437	0.22	0.012474	0.00407208	0.254579	0.0479798	0.0300613	0.14534	0.00222717	0.00332195	0.253833	0.125571	0.0468161	0.129594	0.0744986	0.0291595
1262948	1263018	AT2TE05755.26	26	0.664251	0.0816327	0.0333943	0.567686	0.0691244	0.040351	0.322148	0.012474	0.00464742	0.7675	0.0479798	0.0335357	0.519722	0.00222717	0.00325889	0.69697	0.125571	0.0504427	0.559783	0.0744986	0.0332788
1263019	1263089	AT2TE05755.27	27	0.416256	0.0763723	0.0336182	0.377399	0.0606061	0.0388913	0.005	0.0107066	0.00512023	0.445013	0.0510204	0.0328064	0.339241	0.0046729	0.00330932	0.385776	0.121681	0.0484886	0.390374	0.0666667	0.0335752
1263090	1263160	AT2TE05755.28	28	0.416256	0	0.0204371	0.377399	0	0.0283841	0.005	0.00777202	0.00570482	0.445013	0.00600601	0.0243197	0.339241	0.0104987	0.00308345	0.385776	0	0.0261536	0.390374	0	0.0240528
1263161	1263232	AT2TE05755.29	29	0.191176	0.00713436	0.0186654	0.171785	0.00199203	0.0272695	0.00421053	0.00542888	0.0054836	0.213852	0.00258398	0.0211515	0.142259	0.00739958	0.00323656	0.183027	0.00333704	0.0219691	0.186633	0.00645995	0.0203993
1263233	1263303	AT2TE05755.30	30	0.127803	0.0061674	0.0179641	0.112994	0.00363636	0.0254321	0.0040678	0.00473934	0.00548966	0.140351	0.00377358	0.0204431	0.0958532	0.00615858	0.00390899	0.122519	0.00407498	0.021101	0.125628	0.00575264	0.0187995
1263304	1263374	AT2TE05755.31	31	0.127803	0.0061674	0.019011	0.112994	0.00363636	0.022101	0.0040678	0.00473934	0.0055976	0.140351	0.00377358	0.0168058	0.0958532	0.00615858	0.004	0.122519	0.00407498	0.0184494	0.125628	0.00575264	0.0172911
1263375	1263445	AT2TE05755.32	32	0.31019	0.143391	0.0424872	0.269598	0.134901	0.0430186	0.138001	0.0430179	0.00639269	0.307785	0.120192	0.0400154	0.203789	0.0304997	0.0051294	0.266594	0.106201	0.0392707	0.282886	0.130649	0.0413493
1263446	1263516	AT2TE05755.33	33	0.29771	0.19877	0.137824	0.250619	0.187817	0.158416	0.166753	0.0395446	0.00654997	0.282971	0.160675	0.147429	0.168067	0.0295334	0.00521256	0.242229	0.149175	0.14327	0.258887	0.186697	0.144198
1263517	1263587	AT2TE05755.34	34	0.480373	0.250928	0.212388	0.39099	0.245983	0.23946	0.305486	0.0469841	0.0062515	0.458651	0.210151	0.228917	0.287689	0.0306442	0.00535425	0.40315	0.195763	0.229838	0.404046	0.242349	0.219628
1263588	1263658	AT2TE05755.35	35	0.521217	0.349057	0.266627	0.425387	0.342105	0.311083	0.358177	0.0728274	0.0068711	0.487643	0.283805	0.295977	0.3442	0.0307692	0.00561572	0.433333	0.267606	0.306314	0.436224	0.332512	0.290163
1263659	1263730	AT2TE05755.36	36	0.655526	0.528953	0.269288	0.541948	0.523496	0.321095	0.446251	0.10646	0.00698856	0.61244	0.434416	0.304516	0.436206	0.0443396	0.00558279	0.568651	0.427208	0.322874	0.553537	0.510204	0.297351
1263731	1263801	AT2TE05755.37	37	0.807718	0.754777	0.306803	0.689571	0.766252	0.375076	0.542056	0.148528	0.00672101	0.760386	0.632042	0.347084	0.544357	0.0631868	0.00500861	0.742857	0.672968	0.378449	0.689627	0.744403	0.341368
1263802	1263872	AT2TE05755.38	38	0.807718	0.511278	0.30301	0.689571	0.522149	0.373007	0.542056	0.101105	0.00656393	0.760386	0.41049	0.342442	0.544357	0.0467836	0.00512903	0.742857	0.419811	0.372813	0.689627	0.503145	0.347937
1263873	1263943	AT2TE05755.39	39	0.628399	0.400275	0.255596	0.509642	0.415854	0.308379	0.438298	0.0643777	0.00613163	0.559061	0.310595	0.280332	0.446133	0.0114796	0.00389287	0.535561	0.315476	0.300186	0.511927	0.397746	0.288641
1263944	1264014	AT2TE05755.40	40	0.538229	0.318937	0.128094	0.427686	0.340875	0.153649	0.405193	0.0762274	0.00587308	0.461901	0.252613	0.133991	0.41532	0.00949367	0.00425822	0.436772	0.241071	0.144717	0.431176	0.308738	0.138471
1264015	1264085	AT2TE05755.41	41	0.230473	0.277778	0.0504914	0.176471	0.277586	0.0668711	0.201095	0.0718563	0.0055327	0.171773	0.196755	0.0547496	0.236817	0.00938086	0.00430367	0.165524	0.190184	0.0591311	0.175028	0.256236	0.0591153
1264086	1264156	AT2TE05755.42	42	0.00332502	0.00375235	0.006702	0.00332226	0.00162338	0.0102041	0.00327011	0.00582242	0.00510071	0.00225225	0.00186916	0.00717405	0.00732303	0.00744879	0.00399553	0.00239044	0.00181488	0.00594091	0.00178891	0.00413223	0.0074048
1264157	1264228	AT2TE05755.43	43	0.00332502	0.0025413	0.00500531	0.00332226	0.00332963	0.00624751	0.00327011	0.00612245	0.00478531	0.00225225	0.00251256	0.00261498	0.00732303	0.00762389	0.00367706	0.00239044	0.00120048	0.00245023	0.00178891	0.0055788	0.0040865
1264229	1264299	AT2TE05755.44	44	0.00324149	0.00554939	0.00546597	0.00325733	0.00588813	0.00619785	0.00386349	0.00729262	0.0048258	0.00148699	0.00222222	0.00268059	0.00632911	0.0078125	0.00331078	0.00229533	0.00205761	0.00291545	0.00175901	0.00487211	0.0041146
1264300	1264370	AT2TE05755.45	45	0.00291121	0.00398406	0.00641197	0.0035693	0.00994575	0.00604409	0.00353149	0.00444444	0.00455661	0.00136333	0.0020555	0.00303783	0.00571837	0.00785083	0.0037298	0.00203943	0.00617829	0.00292472	0.00237718	0.00425532	0.00382128
1264371	1264441	AT2TE05755.46	46	0.0267423	0.0318218	0.0135286	0.00472016	0.00960828	0.00562444	0.00396301	0.00789663	0.00434135	0.0252487	0.0409639	0.0166498	0.00546022	0.00692841	0.00386875	0.0195636	0.0430108	0.0188831	0.0111684	0.0329949	0.00993079
1264442	1264512	AT2TE05755.47	47	0.192617	0.0553478	0.0411824	0.0137642	0.00917431	0.00629792	0.12858	0.00947867	0.0055613	0.214472	0.0755423	0.0635396	0.151005	0.00942712	0.00505853	0.177346	0.0750341	0.0704656	0.12846	0.0449173	0.0362607
1264513	1264583	AT2TE05755.48	48	0.29951	0.0985626	0.0581713	0.0569914	0.0085922	0.00673607	0.218376	0.0207417	0.00829351	0.329925	0.0984952	0.0819751	0.257445	0.0250494	0.01	0.284848	0.0984848	0.0941922	0.250359	0.0861823	0.0581006
1264584	1264654	AT2TE05755.49	49	0.541011	0.139106	0.0838863	0.18972	0.0111193	0.00715361	0.461093	0.0409722	0.0210035	0.595745	0.110632	0.101064	0.503943	0.0497238	0.0243317	0.5025	0.112005	0.114867	0.493807	0.121502	0.0894034
1264655	1264726	AT2TE05755.50	50	0.61745	0.222617	0.11068	0.293607	0.0225443	0.00653737	0.545756	0.10396	0.0375407	0.650465	0.116244	0.11566	0.598888	0.119572	0.0430207	0.573633	0.120196	0.133887	0.576271	0.200846	0.116751
1264727	1264797	AT2TE05755.51	51	0.733177	0.312457	0.152268	0.429887	0.049273	0.00876663	0.684789	0.214383	0.0667488	0.748837	0.124256	0.15125	0.720503	0.235257	0.0721808	0.689314	0.130186	0.186731	0.704413	0.313521	0.158793
1264798	1264868	AT2TE05755.52	52	0.829858	0.437598	0.186539	0.605454	0.0734032	0.0106049	0.802157	0.32634	0.0859701	0.844058	0.151762	0.183249	0.820269	0.33879	0.0932697	0.81131	0.162432	0.242614	0.807332	0.439716	0.192057
1264869	1264939	AT2TE05755.53	53	0.877472	0.545918	0.211166	0.687751	0.0996409	0.0151794	0.869639	0.484272	0.121001	0.893617	0.119666	0.186389	0.885968	0.464583	0.119026	0.874119	0.11545	0.232887	0.862635	0.536262	0.217957
1264940	1265010	AT2TE05755.54	54	0.918951	0.562714	0.207179	0.848837	0.12226	0.0215558	0.921911	0.542679	0.199056	0.903826	0.0776786	0.0887231	0.943279	0.516388	0.160673	0.924091	0.0750586	0.0987505	0.936899	0.568907	0.237758
1265011	1265081	AT2TE05755.55	55	0.930242	0.576419	0.192937	0.878548	0.127757	0.0229935	0.935019	0.593358	0.204506	0.914391	0.0397727	0.0532351	0.952853	0.55706	0.164443	0.928342	0.0395604	0.0469745	0.949626	0.588008	0.224234
1265082	1265152	AT2TE05755.56	56	0.928196	0.613501	0.190523	0.894391	0.138066	0.0225628	0.935098	0.636832	0.220053	0.909851	0.0338836	0.0411246	0.952613	0.599448	0.174938	0.932083	0.0342412	0.0353577	0.951606	0.629167	0.219664
1265153	1265223	AT2TE05755.57	57	0.926174	0.613201	0.182334	0.894297	0.132049	0.022637	0.934932	0.6615	0.213275	0.906157	0.03772	0.0374698	0.953774	0.610671	0.164791	0.929078	0.0309668	0.0301961	0.958627	0.647498	0.216033
1265224	1265295	AT2TE05755.58	58	0.923445	0.570281	0.181818	0.897823	0.107651	0.0194282	0.919628	0.610734	0.214051	0.902928	0.0306604	0.0273185	0.946641	0.53566	0.15158	0.905943	0.0219941	0.0245842	0.949821	0.590909	0.205703
1265296	1265366	AT2TE05755.59	59	0.916936	0.590945	0.179642	0.888207	0.111201	0.0198921	0.905768	0.640173	0.21567	0.887673	0.0328305	0.0281867	0.930063	0.554328	0.144555	0.895403	0.0237288	0.0280806	0.933605	0.602308	0.208618
1265367	1265437	AT2TE05755.60	60	0.902816	0.546019	0.169261	0.837115	0.100196	0.0174825	0.866352	0.587489	0.199052	0.878124	0.0287234	0.0246253	0.91585	0.488235	0.126119	0.886603	0.0199557	0.0256259	0.91393	0.53867	0.193868
1265438	1265508	AT2TE05755.61	61	0.900996	0.523546	0.155048	0.817766	0.0613398	0.0141228	0.850346	0.571317	0.175186	0.889108	0.0181818	0.0181951	0.907139	0.358879	0.105224	0.870208	0.00944287	0.0209614	0.89538	0.518729	0.161378
1265509	1265579	AT2TE05755.62	62	0.893103	0.474178	0.153624	0.761489	0.0507177	0.0114641	0.843119	0.532443	0.188853	0.88311	0.0164609	0.0190535	0.841921	0.291485	0.102249	0.829846	0.00782123	0.0213624	0.867647	0.463727	0.162921
1265580	1265650	AT2TE05755.63	63	0.899196	0.50432	0.142768	0.734024	0.0363798	0.0106655	0.848218	0.54717	0.182792	0.887149	0.0192837	0.0180148	0.84977	0.303349	0.0921558	0.838183	0.00994036	0.0184023	0.871345	0.501285	0.158699
1265651	1265721	AT2TE05755.64	64	0.895243	0.622925	0.147362	0.674091	0.0131579	0.0100969	0.844119	0.644189	0.188959	0.885308	0.0174419	0.0196987	0.773321	0.277812	0.0930349	0.828919	0.0127119	0.0176699	0.867478	0.632007	0.169733
1265722	1265793	AT2TE05755.65	65	0.887769	0.674894	0.140712	0.568787	0.00648929	0.00985028	0.834664	0.712807	0.174595	0.873303	0.0239207	0.0206104	0.688912	0.294801	0.0845897	0.833935	0.0163736	0.0168344	0.86315	0.687102	0.166813
1265794	1265864	AT2TE05755.66	66	0.891801	0.664058	0.142489	0.415698	0.00634921	0.0088429	0.814619	0.693239	0.17788	0.87464	0.0239324	0.0191656	0.56918	0.279946	0.0780992	0.817778	0.0166034	0.013929	0.844081	0.685604	0.166102
1265865	1265935	AT2TE05755.67	67	0.904318	0.663632	0.140083	0.354711	0.00639449	0.00838387	0.864275	0.698332	0.17956	0.886139	0.0219873	0.0187328	0.496838	0.275977	0.0752441	0.836826	0.016115	0.0114686	0.833984	0.680071	0.167208
1265936	1266006	AT2TE05755.68	68	0.897854	0.67776	0.137908	0.340946	0.0733897	0.0152338	0.855784	0.697549	0.171978	0.88382	0.0245722	0.0183066	0.47553	0.306778	0.0776184	0.833971	0.0169027	0.0115139	0.821974	0.692013	0.163708
1266007	1266077	AT2TE05755.69	69	0.88798	0.662506	0.131671	0.406576	0.0723589	0.0153385	0.858594	0.696007	0.161964	0.875346	0.0234533	0.016926	0.562411	0.310958	0.0777953	0.866766	0.0156184	0.00918012	0.845918	0.684022	0.158899
1266078	1266148	AT2TE05755.70	70	0.872139	0.648177	0.134321	0.468922	0.0773196	0.0164883	0.845385	0.683422	0.155563	0.866938	0.0230035	0.0166735	0.546503	0.295474	0.0776758	0.860191	0.0144274	0.00912889	0.838477	0.671401	0.14927
1266149	1266219	AT2TE05755.71	71	0.866832	0.611959	0.128145	0.544702	0.128157	0.0172236	0.831316	0.651124	0.152481	0.860215	0.0217955	0.0134753	0.626478	0.34834	0.0769711	0.860232	0.01215	0.00830368	0.829322	0.627575	0.134144
1266220	1266291	AT2TE05755.72	72	0.856555	0.585251	0.132269	0.602273	0.143885	0.0173623	0.773894	0.627733	0.160421	0.845675	0.0130412	0.0129545	0.673635	0.388328	0.0893569	0.850336	0.00848806	0.00936107	0.823853	0.606202	0.137517
1266292	1266362	AT2TE05755.73	73	0.858112	0.536339	0.137791	0.680731	0.171779	0.0196693	0.769181	0.591708	0.160963	0.851314	0.00967352	0.0140649	0.752421	0.40835	0.103367	0.859365	0.00576553	0.010297	0.834015	0.532502	0.144843
1266363	1266433	AT2TE05755.74	74	0.85595	0.512032	0.145686	0.764954	0.174219	0.0196148	0.744487	0.570517	0.16036	0.845354	0.00925355	0.0141997	0.779494	0.437995	0.118963	0.843165	0.00521512	0.0116667	0.844193	0.521739	0.156223
1266434	1266504	AT2TE05755.75	75	0.849673	0.497218	0.139644	0.735376	0.0758738	0.0113126	0.730041	0.566641	0.15898	0.833215	0.00612662	0.0134208	0.766038	0.415612	0.117147	0.834109	0.00557491	0.0113969	0.843781	0.504604	0.151851
1266505	1266575	AT2TE05755.76	76	0.873162	0.490504	0.134519	0.808495	0.088189	0.012695	0.759547	0.544598	0.146623	0.849456	0.00581395	0.01348	0.793307	0.430951	0.115947	0.867347	0.00542005	0.0113837	0.867403	0.509076	0.141606
1266576	1266646	AT2TE05755.77	77	0.873093	0.47821	0.128376	0.752719	0.081044	0.0108677	0.75896	0.525457	0.140717	0.839115	0.00687679	0.0125098	0.790019	0.429379	0.117896	0.8586	0.00493523	0.0109689	0.850227	0.490869	0.136936
1266647	1266717	AT2TE05755.78	78	0.877256	0.444314	0.123892	0.691114	0.0416667	0.00978078	0.773901	0.511471	0.136288	0.842074	0.00475342	0.0129995	0.796203	0.399139	0.11271	0.846467	0.00643915	0.013252	0.856296	0.472401	0.12902
1266718	1266789	AT2TE05755.79	79	0.886472	0.424918	0.11469	0.712023	0.0307487	0.00988417	0.833205	0.496649	0.133275	0.854435	0.00464807	0.0110592	0.855235	0.408328	0.10575	0.859892	0.00583942	0.0124099	0.865756	0.458841	0.123573
1266790	1266860	AT2TE05755.80	80	0.874453	0.441069	0.108444	0.699207	0.0287559	0.00862801	0.831757	0.523226	0.138177	0.851334	0.00602047	0.0109823	0.856169	0.439157	0.111655	0.864829	0.00628931	0.0123476	0.877339	0.476383	0.123173
1266861	1266931	AT2TE05755.81	81	0.871005	0.432164	0.100292	0.71799	0.0351418	0.00829817	0.822002	0.521127	0.135669	0.854427	0.00731383	0.00985535	0.862788	0.430879	0.104179	0.861143	0.00728477	0.0115296	0.871087	0.466476	0.11568
1266932	1267002	AT2TE05755.82	82	0.872306	0.429197	0.0986893	0.717629	0.0377234	0.00851181	0.82157	0.521839	0.138112	0.856198	0.00789663	0.0103076	0.867793	0.444053	0.104091	0.857805	0.00648882	0.0111633	0.8724	0.472671	0.117712
1267003	1267073	AT2TE05755.83	83	0.856803	0.403567	0.110897	0.572973	0.0142349	0.00801688	0.80024	0.489247	0.156793	0.844763	0.00614334	0.0133114	0.788422	0.350497	0.117607	0.843964	0.00722022	0.0150332	0.855817	0.435028	0.132974
1267074	1267144	AT2TE05755.84	84	0.851184	0.437694	0.131595	0.503872	0.0130017	0.00762112	0.793142	0.520936	0.174485	0.842866	0.00658328	0.0179565	0.673168	0.358933	0.129958	0.833662	0.00665188	0.0151004	0.832736	0.458474	0.151218
1267145	1267215	AT2TE05755.85	85	0.84767	0.475564	0.145425	0.532055	0.0142433	0.00788686	0.787234	0.521739	0.182967	0.841603	0.00732845	0.0203578	0.662994	0.372306	0.142677	0.842214	0.00554631	0.0134254	0.828607	0.460219	0.163588
1267216	1267287	AT2TE05755.86	86	0.843137	0.484039	0.154963	0.513716	0.0181818	0.0084399	0.775348	0.510242	0.184483	0.841055	0.00687758	0.0203213	0.63825	0.342165	0.141735	0.83804	0.00574053	0.0135103	0.82097	0.452485	0.171499
1267288	1267358	AT2TE05755.87	87	0.843663	0.502396	0.160397	0.416811	0.0158353	0.0099861	0.763134	0.510522	0.192418	0.825397	0.00524017	0.0195824	0.555556	0.322152	0.139367	0.818182	0.00504686	0.0130248	0.785787	0.466418	0.176298
1267359	1267429	AT2TE05755.88	88	0.804667	0.501795	0.155473	0.368601	0.0270078	0.0116464	0.734899	0.500335	0.186066	0.732707	0.0036523	0.019715	0.509475	0.344765	0.135427	0.781804	0.00390625	0.0132946	0.732604	0.463415	0.168064
1267430	1267500	AT2TE05755.89	89	0.805344	0.492107	0.16139	0.360825	0.0274348	0.0112773	0.738532	0.498373	0.188751	0.736746	0.00562588	0.0209627	0.471928	0.342571	0.142376	0.781678	0.00437774	0.0138605	0.722958	0.459716	0.171222
1267501	1267571	AT2TE05755.90	90	0.801535	0.521079	0.160287	0.529412	0.0428932	0.0115562	0.746667	0.518491	0.187296	0.747525	0.0118859	0.0197198	0.551306	0.431083	0.141086	0.774704	0.00682853	0.0132006	0.717208	0.483547	0.169451
1267572	1267642	AT2TE05755.91	91	0.79845	0.519347	0.158777	0.763524	0.0395623	0.0133226	0.742029	0.497314	0.192136	0.737401	0.0111465	0.0199349	0.766887	0.435056	0.147065	0.784916	0.00930954	0.0142219	0.76748	0.464	0.174208
1267643	1267713	AT2TE05755.92	92	0.792746	0.448852	0.162174	0.655084	0.0456349	0.0129691	0.724848	0.439269	0.190924	0.743182	0.0129151	0.0209657	0.704846	0.390638	0.151093	0.768322	0.0101289	0.0164721	0.766304	0.419958	0.176888
1267714	1267785	AT2TE05755.93	93	0.804228	0.400242	0.154769	0.700649	0.0468037	0.0142617	0.746073	0.401254	0.188536	0.776461	0.0148305	0.0217539	0.744681	0.359489	0.153267	0.79965	0.0117021	0.0172142	0.770732	0.372203	0.166387
1267786	1267856	AT2TE05755.94	94	0.813002	0.400242	0.150891	0.72155	0.0468037	0.0126894	0.748299	0.401254	0.175164	0.788035	0.0148305	0.023245	0.764832	0.359489	0.149262	0.805847	0.0117021	0.0180955	0.783276	0.372203	0.159832
1267857	1267927	AT2TE05755.95	95	0.84858	0.407915	0.158529	0.733915	0.027027	0.0128622	0.777439	0.391667	0.186008	0.866873	0.0201439	0.0252153	0.809756	0.357583	0.158085	0.843564	0.0135501	0.0196509	0.824324	0.362096	0.165096
1267928	1267998	AT2TE05755.96	96	0.852077	0.421585	0.161444	0.733759	0.0260163	0.0138193	0.777888	0.389053	0.187191	0.869301	0.017134	0.0265652	0.808594	0.362934	0.158284	0.848748	0.0133333	0.020386	0.820815	0.363785	0.168344
1267999	1268069	AT2TE05755.97	97	0.848326	0.457921	0.16425	0.721058	0.00995025	0.0151954	0.758549	0.37788	0.186749	0.854526	0.00992556	0.0288663	0.779275	0.357853	0.157494	0.847492	0.00714286	0.0214097	0.817241	0.34414	0.165379
1268070	1268140	AT2TE05755.98	98	0.838951	0.261146	0.159661	0.719453	0.0223881	0.0194268	0.75046	0.185629	0.166312	0.841085	0.00632911	0.0398941	0.753717	0.188571	0.133321	0.840805	0	0.040317	0.811975	0.182432	0.14802
1268141	1268211	AT2TE05755.99	99	0.860331	0.441489	0.149051	0.65651	0.00966184	0.0188292	0.770807	0.269912	0.1462	0.85292	0.186275	0.0660205	0.665948	0.0956284	0.103919	0.865517	0.238342	0.0686441	0.82134	0.445513	0.141765
1268212	1268282	AT2TE05755.100	100	0.868593	0.46472	0.178826	0.613835	0.00877193	0.0147386	0.763094	0.287698	0.133492	0.847321	0.201754	0.091031	0.609462	0.0960591	0.0916541	0.859497	0.254587	0.107372	0.833696	0.467836	0.168894
1268283	1268354	AT2TE05755.101	101	0.86776	0.481046	0.189414	0.57332	0.00739827	0.0138841	0.763158	0.324706	0.129166	0.843717	0.14653	0.099003	0.551609	0.0593103	0.0819701	0.862786	0.168798	0.117238	0.826649	0.466321	0.184682
1268355	1268425	AT2TE05755.102	102	0.864634	0.489706	0.20283	0.557252	0.00399467	0.0115241	0.766497	0.323454	0.127699	0.848555	0.162162	0.104355	0.519465	0.0184049	0.0806624	0.857961	0.190202	0.126821	0.825465	0.491089	0.206674
1268426	1268496	AT2TE05755.103	103	0.822329	0.489706	0.202544	0.397134	0.00399467	0.0164857	0.729064	0.323454	0.139297	0.792763	0.162162	0.0928348	0.343182	0.0184049	0.0932228	0.815578	0.190202	0.116361	0.78806	0.491089	0.211986
1268497	1268567	AT2TE05755.104	104	0.824087	0.587147	0.192693	0.355758	0.00268336	0.0147023	0.730349	0.462633	0.132297	0.792019	0.123377	0.0863761	0.303342	0.137089	0.0853477	0.815148	0.137931	0.109154	0.78203	0.597786	0.198944
1268568	1268638	AT2TE05755.105	105	0.8327	0.604866	0.186009	0.243414	0.00232019	0.011637	0.739312	0.498834	0.137403	0.808416	0.108173	0.0739049	0.208525	0.202512	0.0880601	0.824324	0.122203	0.0936955	0.758982	0.602083	0.198739
1268639	1268709	AT2TE05755.106	106	0.831029	0.631538	0.180032	0.0564738	0.0205731	0.0115587	0.737405	0.60181	0.142418	0.793201	0.0469341	0.0548327	0.427296	0.344943	0.0902762	0.785256	0.0444092	0.0716174	0.683186	0.603704	0.185815
1268710	1268780	AT2TE05755.107	107	0.845708	0.635254	0.161019	0.205977	0.0210388	0.0121486	0.761404	0.613124	0.152957	0.816193	0.0399458	0.0385477	0.517964	0.39211	0.0983866	0.804266	0.0319303	0.0382813	0.722003	0.617552	0.172932
1268781	1268852	AT2TE05755.108	108	0.874342	0.614892	0.146979	0.442211	0.0262954	0.0130809	0.789553	0.632341	0.151437	0.850394	0.0288387	0.0352203	0.641811	0.444818	0.10128	0.841205	0.0227074	0.0351832	0.768657	0.599281	0.15404
1268853	1268923	AT2TE05755.109	109	0.875474	0.591807	0.131237	0.47378	0.0275424	0.012861	0.797306	0.613636	0.142242	0.851582	0.0284293	0.0300173	0.682153	0.440322	0.0991966	0.841781	0.0222046	0.0297969	0.779673	0.585526	0.137652
1268924	1268994	AT2TE05755.110	110	0.8915	0.56859	0.113961	0.60744	0.0274143	0.00871565	0.83401	0.601668	0.129257	0.885728	0.0274143	0.0248462	0.798548	0.433132	0.0932706	0.868435	0.0210455	0.0211308	0.816164	0.575691	0.120506
1268995	1269065	AT2TE05755.111	111	0.879679	0.508656	0.115822	0.613905	0.0355412	0.0104474	0.826047	0.552436	0.136755	0.87439	0.0203252	0.0270686	0.799674	0.4651	0.105713	0.843912	0.0199653	0.0197386	0.813525	0.518762	0.128181
1269066	1269136	AT2TE05755.112	112	0.882231	0.452033	0.109579	0.685306	0.0372425	0.0107817	0.831529	0.512669	0.126378	0.872158	0.0206101	0.0248963	0.867414	0.438276	0.108971	0.848163	0.0181034	0.0165462	0.829461	0.483189	0.121226
1269137	1269207	AT2TE05755.113	113	0.869501	0.367284	0.105983	0.798804	0.0490677	0.0129773	0.834538	0.422009	0.121523	0.872943	0.0241597	0.0249433	0.862898	0.374046	0.112943	0.852782	0.018319	0.0178492	0.850681	0.425273	0.120712
1269208	1269278	AT2TE05755.114	114	0.864469	0.258907	0.105691	0.806987	0.0517621	0.0151849	0.831502	0.333333	0.119539	0.869809	0.0119904	0.0243975	0.862285	0.274784	0.11502	0.852324	0.0117509	0.0175139	0.857879	0.309423	0.116695
1269279	1269350	AT2TE05755.115	115	0.867621	0.273176	0.104148	0.796546	0.0629302	0.0168658	0.828655	0.31007	0.116667	0.860053	0.0114226	0.0234681	0.855585	0.275444	0.115497	0.853687	0.00834202	0.0168389	0.863014	0.324487	0.117427
1269351	1269421	AT2TE05755.116	116	0.86509	0.265861	0.101526	0.812373	0.0759754	0.0194704	0.828431	0.302349	0.118748	0.858515	0.0130435	0.0239293	0.853036	0.271401	0.116132	0.852941	0.00976139	0.0166725	0.866145	0.308861	0.120868
1269422	1269492	AT2TE05755.117	117	0.866763	0.234197	0.108639	0.836816	0.094522	0.022158	0.8206	0.278166	0.127772	0.863323	0.0146396	0.0286669	0.857143	0.264677	0.124427	0.850525	0.00904977	0.0189615	0.863677	0.263708	0.131633
1269493	1269563	AT2TE05755.118	118	0.876844	0.2357	0.107491	0.855283	0.0991649	0.0255708	0.826191	0.278095	0.124367	0.874708	0.0139037	0.0274735	0.864424	0.265072	0.120926	0.873048	0.0087146	0.0207493	0.871146	0.261462	0.126782
1269564	1269634	AT2TE05755.119	119	0.875289	0.219961	0.100909	0.86566	0.105981	0.0267895	0.825948	0.26703	0.12011	0.878812	0.0129353	0.0248459	0.86581	0.252572	0.111946	0.873558	0.0100402	0.0173116	0.871245	0.252381	0.12133
1269635	1269705	AT2TE05755.120	120	0.888462	0.285185	0.106063	0.860892	0.118541	0.0283156	0.825175	0.336299	0.131958	0.882122	0.0138889	0.0253029	0.873141	0.308471	0.116945	0.880021	0.0112676	0.0171835	0.876588	0.308756	0.127252
1269706	1269776	AT2TE05755.121	121	0.897556	0.308044	0.0967931	0.867342	0.122894	0.0298704	0.825704	0.352151	0.126541	0.887392	0.0145985	0.0207254	0.875808	0.322284	0.110469	0.882878	0.0119266	0.0171725	0.875	0.328736	0.116692
1269777	1269848	AT2TE05755.122	122	0.862975	0.362084	0.0943842	0.843498	0.12692	0.0255922	0.799395	0.422295	0.118261	0.862445	0.0134921	0.0188679	0.850995	0.363561	0.104183	0.835726	0.0126113	0.0157186	0.845041	0.36036	0.106926
1269849	1269919	AT2TE05755.123	123	0.860923	0.355294	0.101238	0.843787	0.11662	0.0311088	0.79476	0.412152	0.12541	0.858209	0.00988701	0.0195822	0.836332	0.340314	0.105774	0.831498	0.00994695	0.0142366	0.839684	0.342502	0.112041
1269920	1269990	AT2TE05755.124	124	0.832879	0.367843	0.0952951	0.758954	0.107672	0.0298454	0.756554	0.403355	0.117749	0.808111	0.00617284	0.0169811	0.759166	0.330403	0.0951097	0.803201	0.00913242	0.0114563	0.802404	0.345064	0.106321
1269991	1270061	AT2TE05755.125	125	0.829685	0.374702	0.0961008	0.757855	0.108682	0.0279629	0.751409	0.409426	0.118893	0.796539	0.00692521	0.0134978	0.752971	0.336283	0.0953784	0.789167	0.00913242	0.0100743	0.796024	0.349784	0.105753
1270062	1270132	AT2TE05755.126	126	0.836789	0.396287	0.0999243	0.759721	0.135102	0.0314742	0.756532	0.423352	0.130457	0.803899	0.00759669	0.0169868	0.759699	0.353319	0.108374	0.796806	0.0084801	0.012238	0.795848	0.353741	0.109265
1270133	1270203	AT2TE05755.127	127	0.829223	0.352763	0.0974757	0.762849	0.108805	0.0309018	0.746531	0.39499	0.124566	0.804475	0.00789474	0.0163524	0.766408	0.320611	0.106689	0.792188	0.00840841	0.0100979	0.795188	0.330579	0.110271
1270204	1270274	AT2TE05755.128	128	0.818363	0.361671	0.103826	0.75012	0.113067	0.0361847	0.741681	0.428227	0.136271	0.786536	0.00759494	0.0198797	0.75883	0.349311	0.116848	0.778387	0.00747126	0.0116153	0.783267	0.352103	0.121662
1270275	1270346	AT2TE05755.129	129	0.840228	0.344214	0.113827	0.765489	0.111977	0.0383667	0.76747	0.423715	0.149002	0.81548	0.00862813	0.0233525	0.785631	0.349765	0.125817	0.810036	0.00634417	0.0120645	0.806065	0.344466	0.138581
1270347	1270417	AT2TE05755.130	130	0.842185	0.405576	0.1247	0.759136	0.128378	0.0393372	0.764479	0.465237	0.158177	0.823333	0.0129555	0.0277421	0.794444	0.397582	0.141301	0.80814	0.00610221	0.0142245	0.801209	0.386384	0.150722
1270418	1270488	AT2TE05755.131	131	0.839879	0.395511	0.125777	0.799647	0.143033	0.0388263	0.80301	0.464607	0.16181	0.828683	0.016415	0.0283257	0.851829	0.372236	0.137416	0.795616	0.00592105	0.014256	0.814417	0.389018	0.150715
1270489	1270559	AT2TE05755.132	132	0.822881	0.385693	0.128014	0.745763	0.135453	0.0380596	0.788963	0.453766	0.167361	0.819333	0.0154131	0.0328093	0.824834	0.353659	0.132742	0.764809	0.00560399	0.0143043	0.807799	0.382114	0.154033
1270560	1270630	AT2TE05755.133	133	0.823571	0.395349	0.136034	0.737153	0.122366	0.0346098	0.785626	0.463668	0.163738	0.81355	0.0153631	0.0298633	0.828977	0.356721	0.122142	0.748783	0.00635593	0.0125745	0.805825	0.403783	0.151354
1270631	1270701	AT2TE05755.134	134	0.823842	0.415863	0.126735	0.729194	0.145985	0.0293663	0.798348	0.477106	0.160068	0.81223	0.0157895	0.0271098	0.818523	0.363874	0.108895	0.745163	0.00380952	0.0113294	0.804747	0.417693	0.134805
1270702	1270772	AT2TE05755.135	135	0.813718	0.44636	0.1284	0.649038	0.114628	0.0219305	0.783609	0.503046	0.160584	0.805714	0.0183267	0.0258956	0.737852	0.28399	0.0967742	0.72027	0.00674536	0.00942588	0.773791	0.409045	0.130241
1270773	1270844	AT2TE05755.136	136	0.821402	0.403736	0.127663	0.575516	0.0924313	0.0181985	0.786159	0.463038	0.162801	0.811309	0.0155666	0.0244626	0.656307	0.211493	0.0825017	0.718031	0.00814026	0.0102273	0.72782	0.358796	0.117935
1270845	1270915	AT2TE05755.137	137	0.819157	0.388396	0.119115	0.502879	0.0624037	0.0124662	0.776159	0.444444	0.157387	0.802741	0.0146751	0.0214316	0.610691	0.128693	0.0627877	0.705562	0.00871314	0.00876843	0.727339	0.338261	0.108461
1270916	1270986	AT2TE05755.138	138	0.84962	0.409747	0.131873	0.280044	0.0206278	0.0102278	0.8	0.466964	0.168212	0.842632	0.0199307	0.024866	0.557643	0.0731523	0.0572937	0.71816	0.0118782	0.0118936	0.759704	0.344689	0.122526
1270987	1271057	AT2TE05755.139	139	0.86425	0.385936	0.123232	0.231021	0.0137097	0.00880485	0.816644	0.431604	0.157106	0.86065	0.018648	0.0211052	0.521522	0.056984	0.04911	0.736411	0.0147059	0.0125047	0.754902	0.3163	0.115261
1271058	1271128	AT2TE05755.140	140	0.857619	0.380553	0.123741	0.114534	0.006628	0.00750794	0.816867	0.423482	0.155091	0.860954	0.0192	0.0239369	0.44503	0.040201	0.0420687	0.721042	0.0144529	0.0132539	0.741047	0.301095	0.123549
1271129	1271199	AT2TE05755.141	141	0.862963	0.357955	0.134435	0.0267142	0.0130226	0.0113794	0.819073	0.399866	0.160956	0.862852	0.0191518	0.0290233	0.408475	0.0397436	0.0395809	0.711774	0.0126655	0.0174069	0.733402	0.29742	0.143823
1271200	1271270	AT2TE05755.142	142	0.877246	0.318072	0.13037	0.253893	0.0181406	0.0121624	0.828669	0.330416	0.150351	0.875923	0.0200927	0.0288827	0.545525	0.0215934	0.0384862	0.769373	0.0135135	0.0188883	0.805802	0.26593	0.141056
1271271	1271342	AT2TE05755.143	143	0.846861	0.330943	0.146434	0.289456	0.0489324	0.0448601	0.803083	0.317117	0.143092	0.833587	0.0281827	0.0412942	0.604575	0.0286299	0.0406037	0.750319	0.0153597	0.0342172	0.830204	0.285273	0.162441
1271343	1271413	AT2TE05755.144	144	0.842788	0.338889	0.184934	0.329593	0.111426	0.118222	0.775798	0.278752	0.129552	0.82086	0.0665281	0.0936057	0.603571	0.0289352	0.0374623	0.758527	0.0465116	0.0803056	0.824592	0.312775	0.209074
1271414	1271484	AT2TE05755.145	145	0.816623	0.315407	0.172297	0.626305	0.137725	0.130594	0.605988	0.229141	0.104727	0.731518	0.0713324	0.102579	0.518092	0.0299685	0.0343769	0.785545	0.0549708	0.0925546	0.79589	0.289256	0.199305
1271485	1271555	AT2TE05755.146	146	0.816623	0.359833	0.190731	0.626305	0.189055	0.151818	0.605988	0.228625	0.0973147	0.731518	0.106695	0.123577	0.518092	0.0378788	0.0361446	0.785545	0.0699659	0.111412	0.79589	0.341365	0.224357
1271556	1271626	AT2TE05755.147	147	0.807649	0.372727	0.216302	0.624777	0.212788	0.178729	0.591919	0.188063	0.0742869	0.717002	0.125326	0.144948	0.540431	0.0593103	0.0341045	0.771967	0.0804322	0.137503	0.784267	0.351351	0.237913
1271627	1271697	AT2TE05755.148	148	0.826531	0.414861	0.236302	0.691447	0.267413	0.212848	0.658192	0.1363	0.0405221	0.754717	0.156986	0.172977	0.652098	0.0633694	0.0256842	0.786508	0.118314	0.183858	0.818023	0.372852	0.254518
1271698	1271768	AT2TE05755.149	149	0.781529	0.439949	0.258247	0.680342	0.323126	0.235375	0.585497	0.073224	0.032429	0.707753	0.218134	0.209244	0.612648	0.051374	0.0230971	0.722661	0.178363	0.217966	0.76259	0.419847	0.281863
1271769	1271840	AT2TE05755.150	150	0.621418	0.429513	0.246852	0.545635	0.308656	0.204238	0.445791	0.0636872	0.0263275	0.56982	0.223301	0.208273	0.470424	0.0486618	0.020279	0.71257	0.184496	0.20674	0.568042	0.417492	0.258216
1271841	1271911	AT2TE05755.151	151	0.530598	0.326329	0.191028	0.493099	0.224622	0.132189	0.401635	0.0539166	0.0170389	0.498243	0.156489	0.151952	0.428481	0.0423453	0.017593	0.601574	0.114362	0.137512	0.475552	0.295588	0.17871
1271912	1271982	AT2TE05755.152	152	0.374387	0.268687	0.170468	0.371091	0.193161	0.120514	0.318206	0.0458333	0.0151635	0.361093	0.12961	0.132005	0.344371	0.0342707	0.0150654	0.419374	0.0882353	0.11175	0.329484	0.231386	0.152552
1271983	1272053	AT2TE05755.153	153	0.341709	0.22608	0.148011	0.341278	0.166404	0.108166	0.292765	0.04	0.01352	0.326062	0.108581	0.115853	0.312874	0.0288035	0.0131263	0.371733	0.0705596	0.0926712	0.293301	0.186519	0.126478
1272054	1272124	AT2TE05755.154	154	0.279108	0.170979	0.113791	0.2905	0.133043	0.0910308	0.248945	0.0114286	0.00891984	0.279867	0.0925059	0.0979104	0.263774	0.0107317	0.00929752	0.315206	0.0618661	0.0787507	0.236311	0.133175	0.0971272
1272125	1272195	AT2TE05755.155	155	0.137749	0.121422	0.0794756	0.147186	0.103061	0.0610916	0.131683	0.00804505	0.00723494	0.110393	0.071	0.0713359	0.110407	0.00786713	0.00790849	0.249242	0.0444079	0.0523209	0.117544	0.0910853	0.0612404
1272196	1272266	AT2TE05755.156	156	0.0840825	0.00697674	0.0315431	0.0849971	0.00634518	0.0190114	0.0761693	0.0067243	0.00581066	0.057377	0.00113895	0.023692	0.0526316	0.00205973	0.00552317	0.190391	0.00174978	0.0191032	0.0718232	0.00308642	0.0178599
1272267	1272337	AT2TE05755.157	157	0.0353591	0.00556793	0.00653932	0.0420712	0.00622665	0.00426439	0.0404762	0.00648749	0.00416487	0.0103466	0.00213675	0.00321906	0.0111111	0.0020202	0.00364097	0.0585009	0.00168067	0.00374338	0.0382848	0.0029098	0.00645937
1272338	1272409	AT2TE05755.158	158	0.0328042	0.00606061	0.00553025	0.0392035	0.00703235	0.00554836	0.0384441	0.00502513	0.00509712	0.0100239	0.00226244	0.00355292	0.0105687	0.0022779	0.00513906	0.0562637	0.000904159	0.00363682	0.0366569	0.00204708	0.00615958
1272410	1272480	AT2TE05755.159	159	0.0371747	0.00465839	0.00472777	0.0446043	0.00720721	0.00539811	0.0438185	0.00385604	0.00499212	0.0096463	0.00277393	0.00337655	0.0117371	0.00302572	0.00523783	0.0646817	0	0.00332108	0.0405781	0.00127551	0.00584329
1272481	1272551	AT2TE05755.160	160	0.0405498	0.0067659	0.0053266	0.0492333	0.00664452	0.00547504	0.04751	0.00245098	0.00510139	0.010607	0.00253807	0.00334018	0.0112434	0.00277393	0.00501695	0.0726225	0.00110988	0.00384347	0.0446097	0.00121803	0.00504658
1272552	1272622	AT2TE05755.161	161	0.0414079	0.00615385	0.00530726	0.0497992	0.00501253	0.00580739	0.0494118	0.00197433	0.00514376	0.00240819	0.00200602	0.00302751	0.0120643	0.00321543	0.00467161	0.0730977	0.00178094	0.00373314	0.0453384	0.00097561	0.00522158
1272623	1272693	AT2TE05755.162	162	0.00319489	0.00526316	0.0053756	0.00369822	0.00315956	0.00522897	0.00294464	0.0013587	0.0054757	0.0023108	0.00260417	0.00289017	0.00314465	0.00137931	0.0045045	0.00116482	0.00242424	0.00398804	0.00255754	0	0.00496346
1272694	1272764	AT2TE05755.163	163	0.00396825	0.0060698	0.00563839	0.00372439	0.0037037	0.00623459	0.00382555	0	0.00545939	0.00219298	0.00304414	0.00278855	0.00385208	0.00158479	0.00427028	0.000744048	0.00290698	0.00485035	0.00335289	0	0.00505051
1272765	1272835	AT2TE05755.164	164	0.00369686	0.00487211	0.00545839	0.0031679	0.00429185	0.00562732	0.00463392	0.00132275	0.00574361	0.00345722	0.00234192	0.00301464	0.003663	0.0064433	0.0043172	0	0.00358423	0.00425764	0.00210748	0.00134409	0.00573352
1272836	1272907	AT2TE05755.165	165	0.00616197	0.00537057	0.0049158	0.00380228	0.00483676	0.00518684	0.00657895	0.00232558	0.00504993	0.00328138	0.00206612	0.00336867	0.00451671	0.00566893	0.00359516	0.00176678	0.00326442	0.00423422	0.00318471	0.00123609	0.00598145
1272908	1272978	AT2TE05755.166	166	0.00585774	0.00431779	0.0047908	0.00448029	0.00552995	0.00518379	0.00629496	0.0018315	0.0050618	0.00380518	0.00312989	0.0034493	0.00520382	0.00525394	0.00356625	0.00337838	0.00339847	0.00457058	0.00415369	0.00395648	0.00608257
1272979	1273049	AT2TE05755.167	167	0.00525526	0.00521286	0.00463958	0.00392465	0.00668896	0.00520772	0.00554675	0.0017331	0.00546581	0.00332226	0.00283487	0.00353739	0.00529501	0.00666112	0.00358962	0.00295203	0.00403877	0.00399025	0.00363967	0.00680272	0.00638413
1273050	1273120	AT2TE05755.168	168	0.00517241	0.00546448	0.00417014	0.00354296	0.008	0.00478021	0.00541516	0.00208986	0.00530648	0.00295858	0.00332779	0.00408483	0.00516796	0.00707786	0.00399836	0.0033389	0.00393701	0.00381603	0.00416667	0.00848485	0.00698795
1273121	1273191	AT2TE05755.169	169	0.00641711	0.00473485	0.0038633	0.00303644	0.0078125	0.00486476	0.00536481	0.00272975	0.00477497	0.00255973	0.00438596	0.0041728	0.00616016	0.00610288	0.00433317	0.004	0.00344234	0.0033464	0.00610501	0.00735294	0.00667723
1273192	1273262	AT2TE05755.170	170	0.00576606	0.0049505	0.00443996	0.00309837	0.00903809	0.00466518	0.00564516	0.00265957	0.00467755	0.00336927	0.00397501	0.00433045	0.0605828	0.00506009	0.00524209	0.00380807	0.00379747	0.00278632	0.0055918	0.00775795	0.00636147
1273263	1273333	AT2TE05755.171	171	0.00667302	0.00599829	0.00426018	0.00352734	0.00985595	0.00484702	0.00561798	0.00238284	0.0049776	0.00312012	0.00410959	0.00454387	0.0668983	0.00295858	0.00548024	0.00439367	0.00376223	0.0035353	0.00641711	0.00831793	0.00570386
1273334	1273405	AT2TE05755.172	172	0.00418994	0.00515907	0.00470186	0.00380228	0.0117371	0.00522611	0.00400534	0.00319744	0.00500357	0.00341686	0.00570613	0.0044057	0.0912409	0.00297177	0.00540913	0.00375	0.00377644	0.00347947	0.00609756	0.00819672	0.0050156
1273406	1273476	AT2TE05755.173	173	0.00694444	0.00481928	0.0052263	0.00385109	0.0113982	0.00530246	0.00397878	0.00444444	0.00519429	0.00250941	0.00512821	0.00481139	0.092707	0.0021322	0.0050261	0.00121359	0.00345781	0.00310881	0.00719424	0.00570497	0.00554963
1273477	1273547	AT2TE05755.174	174	0.126514	0.00356824	0.00477185	0.0037831	0.0105171	0.00511749	0.00394737	0.00500417	0.00458278	0.00268097	0.0062724	0.00514763	0.092707	0.000810373	0.00492565	0.00238095	0.00309119	0.00355967	0.00684932	0.00531915	0.00599221
1273548	1273618	AT2TE05755.175	175	0.102508	0.00356824	0.00520725	0.00408998	0.0105171	0.00501896	0.00425985	0.00500417	0.00467615	0.00322928	0.0062724	0.00488478	0.0768453	0.000810373	0.00416212	0.00191571	0.00309119	0.00388925	0.0055371	0.00531915	0.00563792
1273619	1273689	AT2TE05755.176	176	0.0839286	0.00408163	0.00563121	0.00338983	0.0111223	0.00531857	0.00343643	0.00473037	0.00506083	0.00266193	0.00526316	0.00462866	0.0643522	0.000929368	0.00404499	0.0030581	0.00348432	0.00454545	0.00353357	0.00599401	0.00664452
1273690	1273760	AT2TE05755.177	177	0.110583	0.00319149	0.00506355	0.00342075	0.0146444	0.00511128	0.00233645	0.0061665	0.00475153	0.00122699	0.00565611	0.00372142	0.00352526	0.00520833	0.00340545	0.00301508	0.00275482	0.00481198	0.00341686	0.00493097	0.00645674
1273761	1273831	AT2TE05755.178	178	0.0833333	0.00298211	0.00563349	0.00326264	0.013579	0.00490891	0.00504202	0.00864553	0.00433083	0.000899281	0.00523013	0.00317101	0.00262009	0.00489716	0.00323067	0.00227445	0.0025974	0.00434536	0.0033557	0.00459137	0.00649283
1273832	1273903	AT2TE05755.179	179	0.0833333	0.00410256	0.00519159	0.00326264	0.0125483	0.00398126	0.00504202	0.00687623	0.00446743	0.000899281	0.00430571	0.00302648	0.00262009	0.00718686	0.00314161	0.00227445	0.00267142	0.00411523	0.0033557	0.00664137	0.00661313
1273904	1273974	AT2TE05755.180	180	0.0803723	0.00522876	0.00539084	0.00310078	0.0129564	0.00370096	0.00556439	0.00629723	0.00429727	0.000844595	0.00529801	0.00286924	0.00168209	0.00932091	0.00346482	0.0029304	0.00232019	0.00427553	0.00316456	0.00712589	0.00645161
1273975	1274045	AT2TE05755.181	181	0.00670017	0.00428571	0.00608941	0.00302115	0.0126743	0.0039693	0.00620636	0.00803213	0.00496141	0.000821018	0.0042735	0.00219362	0.00166389	0.0102489	0.0038112	0.00213675	0.00252525	0.0038625	0.00388199	0.0063857	0.00641473
1274046	1274116	AT2TE05755.182	182	0.00598802	0.00513479	0.00553185	0.00392927	0.0113379	0.00472616	0.00552105	0.00715137	0.00444708	0	0.00380711	0.00217459	0.0029304	0.00912647	0.00482565	0.00315259	0.00225479	0.0035197	0.00411523	0.00577367	0.00558167
1274117	1274187	AT2TE05755.183	183	0.00623053	0.00454959	0.00532387	0.0403497	0.00897227	0.00453338	0.125453	0.0084317	0.00410576	0	0.00446429	0.00210933	0.128363	0.00647549	0.00470547	0.00201478	0.00244101	0.00291009	0.03663	0.00592217	0.00414113
1274188	1274258	AT2TE05755.184	184	0.00495356	0.00401204	0.00494234	0.0326975	0.00275229	0.0042366	0.102898	0.00833333	0.00515464	0	0.00393701	0.00234827	0.103791	0.00205128	0.00418715	0.0021966	0.00182482	0.00223392	0.0308833	0.00499002	0.00431189
1274259	1274329	AT2TE05755.185	185	0.00420757	0.00576923	0.00452883	0.0366005	0.00262927	0.00494438	0.115176	0.00532387	0.00512905	0	0.00375235	0.00250376	0.116134	0.00193424	0.00468462	0.00246002	0.00173461	0.00240674	0.0351759	0.00589391	0.00407874
1274330	1274401	AT2TE05755.186	186	0.00389358	0.00512821	0.0040863	0.0340647	0.00185701	0.00551844	0.106476	0.00573614	0.00545681	0.000617284	0.00294118	0.00246381	0.106505	0	0.00462892	0.00227661	0.00182482	0.00225289	0.0332668	0.00425532	0.00469248
1274402	1274472	AT2TE05755.187	187	0.00342936	0.005386	0.00345044	0.0352798	0.00163132	0.00529617	0.114	0.00504626	0.00540135	0.000648088	0.00431034	0.00191317	0.111408	0.000869565	0.00450712	0.00180505	0.00238854	0.00270819	0.0350877	0.00481232	0.00364118
1274473	1274543	AT2TE05755.188	188	0.00250313	0.0034188	0.00372324	0.0341354	0.00314465	0.00502302	0.102029	0.00464396	0.00482456	0.00295159	0.00278552	0.00221468	0.0997033	0.00366109	0.00412342	0.00281532	0.0020377	0.00301576	0.0329744	0.00483384	0.0039834
1274544	1274614	AT2TE05755.189	189	0.00274348	0.00270416	0.00377872	0.0507837	0.00348259	0.00430628	0.110246	0.00440529	0.00475591	0.00328947	0.00266099	0.00229029	0.107282	0.00345338	0.00396717	0.00190476	0.00194837	0.00294	0.0362264	0.00454545	0.00499517
1274615	1274685	AT2TE05755.190	190	0.0013245	0.00243309	0.00355872	0.0189798	0.00440044	0.00426467	0.00298507	0.00273523	0.00457543	0.00371978	0.00179211	0.00263267	0.00237812	0.00539374	0.00407519	0.00171527	0.00160428	0.00313637	0.00283286	0.00446144	0.00514179
1274686	1274756	AT2TE05755.191	191	0.00260586	0.00280112	0.00430416	0.0194805	0.00503145	0.00421887	0.00220386	0.00247985	0.00423623	0.00352319	0.00206754	0.00288071	0.00275179	0.00609013	0.00441609	0.00211752	0.00182482	0.00316382	0.00325309	0.00500357	0.00608255
1274757	1274827	AT2TE05755.192	192	0.00240732	0.00196592	0.00443554	0.0168303	0.004828	0.00384922	0.00336417	0.00351083	0.00393943	0.00385935	0.00253968	0.00274295	0.00201045	0.00662617	0.00403324	0.00200642	0.00229885	0.00338271	0.00388161	0.00393443	0.00713674
1274828	1274899	AT2TE05755.193	193	0.0031264	0.00196335	0.0045929	0.0167845	0.00426829	0.00373134	0.00275916	0.00351083	0.00339229	0.00319616	0.00252845	0.0031904	0.00187617	0.00661157	0.0040665	0.00187899	0.00230017	0.00352353	0.00455166	0.00395257	0.00677296
1274900	1274970	AT2TE05755.194	194	0.00283019	0.00155039	0.00444793	0.0178404	0.00506512	0.00354284	0.0024855	0.00411241	0.0031653	0.00336559	0.000744602	0.00343896	0.00197239	0.0070922	0.00444647	0.00198728	0.00205479	0.00323841	0.0047824	0.00384615	0.00747612
1274971	1275041	AT2TE05755.195	195	0.00276549	0.00178891	0.00418348	0.0196519	0.00507614	0.00349014	0.00243784	0.00328947	0.00322884	0.00194932	0.00162075	0.00345686	0.0013844	0.00719424	0.00482966	0.00137868	0.0015674	0.0031738	0.00449944	0.0017331	0.00730391
1275042	1275112	AT2TE05755.196	196	0.00306373	0.00259067	0.00439059	0.00757098	0.00505051	0.00353883	0.00270856	0.00486618	0.00351101	0.00212766	0.00223714	0.00340357	0.00152207	0.0100806	0.00493446	0.00150678	0.00220751	0.00328603	0.00501253	0.00257069	0.00705837
1275113	1275183	AT2TE05755.197	197	0.00389105	0.00369004	0.00452303	0.00511945	0	0.00347303	0.00281096	0.00716846	0.00383509	0.00202977	0.003125	0.00326986	0.000647668	0.0056338	0.00471955	0.00199468	0.00340136	0.00312156	0.00565885	0	0.00762829
1275184	1275254	AT2TE05755.198	198	0.00322928	0.00369004	0.00364554	0.00612745	0	0.00297521	0.00411946	0.00716846	0.00277008	0.00285171	0.003125	0.00327065	0	0.0056338	0.00511771	0.000968992	0.00340136	0.00294748	0.00699301	0	0.00674764
1275255	1275325	AT2TE05755.199	199	0.00722022	0	0.00280112	0.00816327	0	0.00283688	0	0	0.00330442	0	0	0.00447518	0	0	0.00525526	0	0	0.00238569	0.0121951	0	0.00455696
1275326	1275396	AT2TE05755.200	200	#DIV/0!	#DIV/0!	0.00289017	#DIV/0!	#DIV/0!	0.000880282	#DIV/0!	#DIV/0!	0.00388199	#DIV/0!	#DIV/0!	0.00317712	#DIV/0!	#DIV/0!	0.00614754	#DIV/0!	#DIV/0!	0.00241546	#DIV/0!	#DIV/0!	0.00588235

## Sheet: AT2TE06955
bin1-50	upstream 5kb
bin51-150	TE
bin151-200	downstream 5kb
				WT			HiTG			drm12			cmt23			drm12(-HiTG)-13			cmt23(-HiTG)-48			WT(-HiTG)-14
			bin	mCG	mCHG	mCHH	mCG	mCHG	mCHH	mCG	mCHG	mCHH	mCG	mCHG	mCHH	mCG	mCHG	mCHH	mCG	mCHG	mCHH	mCG	mCHG	mCHH
1501302	1501382	AT2TE06955.1	1	0.382789	0.00251889	0.00500692	0.596173	0.00501672	0.00567069	0.73487	0.0145278	0.00472813	0.657725	0.0017452	0.00350728	0.705298	0.0214669	0.00593904	0.517312	0.00409165	0.00429323	0.605296	0.00970874	0.00625916
1501383	1501464	AT2TE06955.2	2	0.533275	0.00207326	0.00413315	0.660893	0.00488827	0.00517792	0.740099	0.0146179	0.00474666	0.700195	0.00146735	0.00327795	0.708775	0.0192308	0.00568115	0.568262	0.00541638	0.00345982	0.648208	0.0088	0.00689935
1501465	1501545	AT2TE06955.3	3	0.675968	0.00172712	0.0039356	0.644906	0.00484848	0.00501345	0.672559	0.013683	0.00531036	0.767635	0.00250313	0.00396727	0.635095	0.0170025	0.00565407	0.583258	0.00627854	0.00355661	0.594203	0.00885559	0.00714182
1501546	1501627	AT2TE06955.4	4	0.678947	0.00180288	0.00356143	0.653584	0.00446999	0.00556439	0.6754	0.0130797	0.00505114	0.79404	0.00270088	0.00384404	0.648179	0.0194426	0.0049403	0.603528	0.00768322	0.00352024	0.62782	0.00931232	0.00651311
1501628	1501709	AT2TE06955.5	5	0.654412	0.00424757	0.00329156	0.642651	0.00334001	0.00470328	0.651077	0.0115152	0.00562732	0.758621	0.00351124	0.00363382	0.643421	0.0164245	0.00518417	0.598334	0.00605694	0.00376477	0.621166	0.00782361	0.00684932
1501710	1501790	AT2TE06955.6	6	0.576052	0.00337268	0.00352423	0.584031	0.00259572	0.00587615	0.616363	0.00813008	0.00519481	0.71121	0.00266667	0.00323529	0.605578	0.00699301	0.00646987	0.537048	0.00581058	0.00410379	0.560829	0.00263505	0.0057134
1501791	1501872	AT2TE06955.7	7	0.644796	0.00423057	0.00381023	0.628631	0.0116208	0.0058104	0.653245	0.0196614	0.00675396	0.765258	0.00247678	0.00380618	0.648743	0.018319	0.00620075	0.624849	0.00650759	0.0043126	0.614704	0.00240674	0.00505651
1501873	1501954	AT2TE06955.8	8	0.558916	0.00457666	0.00364921	0.548513	0.0156038	0.00554664	0.550173	0.0235294	0.00651769	0.672275	0.00320307	0.00379661	0.589873	0.0196961	0.00760043	0.569241	0.00696056	0.00405605	0.559701	0.00449583	0.00573106
1501955	1502035	AT2TE06955.9	9	0.494576	0.0088741	0.00447427	0.468035	0.0217678	0.00493489	0.491587	0.0215385	0.00609282	0.678959	0.00362976	0.0037874	0.528707	0.0186667	0.00655071	0.508306	0.00659703	0.00398679	0.493209	0.00651659	0.00491493
1502036	1502117	AT2TE06955.10	10	0.47619	0.00963275	0.00476695	0.487512	0.0224247	0.00459242	0.509483	0.0226667	0.00513913	0.652064	0.00258398	0.00296068	0.548921	0.0188994	0.00632708	0.48189	0.00600601	0.00368262	0.515102	0.00742574	0.00479288
1502118	1502199	AT2TE06955.11	11	0.381066	0.00942285	0.00541019	0.390728	0.0216216	0.00405938	0.425023	0.0231481	0.00523378	0.540444	0.00250784	0.00327439	0.466917	0.0170517	0.00683574	0.386139	0.0059988	0.00377438	0.40756	0.00770599	0.0051882
1502200	1502280	AT2TE06955.12	12	0.328796	0.00815217	0.0051063	0.34126	0.0242792	0.0041868	0.397129	0.026435	0.00456113	0.524027	0.00213828	0.00325938	0.418468	0.0196825	0.00609356	0.336126	0.00679348	0.00315036	0.362334	0.0087073	0.00472485
1502281	1502362	AT2TE06955.13	13	0.298196	0.00868936	0.00512964	0.351496	0.0260664	0.00440436	0.391982	0.0273752	0.00471645	0.411146	0.00226757	0.00357594	0.413825	0.0196877	0.00520045	0.294388	0.00702247	0.00280767	0.373913	0.00920028	0.00541449
1502363	1502444	AT2TE06955.14	14	0.123348	0.00609756	0.00497971	0.201274	0.0132128	0.00444162	0.235772	0.00768156	0.00401651	0.252174	0.00398671	0.00359066	0.255482	0.00463768	0.00571429	0.132979	0.00653983	0.00285241	0.210706	0.00893997	0.00558712
1502445	1502525	AT2TE06955.15	15	0.333333	0.0068918	0.00491071	0.355603	0.011745	0.00455531	0.43981	0.00556881	0.00418141	0.43633	0.003108	0.00364621	0.440132	0.00403497	0.00449459	0.357256	0.00628492	0.00288626	0.391762	0.00887574	0.00531766
1502526	1502607	AT2TE06955.16	16	0.312657	0.00358423	0.00437055	0.327811	0.00468019	0.00465116	0.412982	0.00715215	0.00413824	0.323047	0.00265957	0.00353435	0.426678	0.00308642	0.00488388	0.34104	0.00375469	0.00313449	0.363974	0.0078125	0.00518767
1502608	1502689	AT2TE06955.17	17	0.287692	0.00429448	0.00383562	0.300108	0.00486618	0.00448589	0.373198	0.0077821	0.00499201	0.291051	0.00268456	0.00353607	0.393322	0.00382166	0.00510735	0.314829	0.00312305	0.00344484	0.330244	0.00600801	0.00468842
1502690	1502770	AT2TE06955.18	18	0.325196	0.00449186	0.00351477	0.352417	0.00458365	0.00506521	0.412758	0.007431	0.00523459	0.323359	0.00236546	0.00381561	0.44229	0.00281532	0.00505492	0.35274	0.00161377	0.00311898	0.381323	0.00547778	0.00434378
1502771	1502852	AT2TE06955.19	19	0.325196	0.00437318	0.00374883	0.352417	0.00515132	0.00543781	0.412758	0.00748569	0.00544853	0.323359	0.00302115	0.00414304	0.44229	0.00285036	0.00523402	0.35274	0.0017762	0.00351666	0.381323	0.00463679	0.00423147
1502853	1502934	AT2TE06955.20	20	0.398079	0.00419385	0.00355054	0.351438	0.00548112	0.00490746	0.384127	0.00696151	0.00486462	0.372636	0.00422734	0.00449039	0.405464	0.00266312	0.00503681	0.40873	0.00165494	0.00382142	0.36971	0.00436258	0.0043592
1502935	1503015	AT2TE06955.21	21	0.341263	0.00471698	0.00400606	0.28133	0.00615174	0.00520321	0.313356	0.0065189	0.0051395	0.307904	0.00356053	0.00420168	0.330381	0.00245339	0.00434525	0.335505	0.000449236	0.00395667	0.313855	0.00470711	0.00434358
1503016	1503097	AT2TE06955.22	22	0.0885358	0.00560081	0.00406183	0.0601793	0.00554871	0.00558882	0.0772317	0.00542797	0.00505997	0.076841	0.00339476	0.00426849	0.0772443	0.0018596	0.00427307	0.0798077	0.000424989	0.00393587	0.0758397	0.00447539	0.00404903
1503098	1503179	AT2TE06955.23	23	0.00283822	0.00498891	0.00448676	0.00192493	0.00496894	0.00546788	0.0060241	0.00410584	0.00478205	0.00177148	0.00470219	0.00425886	0.00588235	0.00238095	0.00441798	0.0016488	0.000449438	0.00325642	0.00447227	0.00322928	0.00392698
1503180	1503260	AT2TE06955.24	24	0.00146628	0.0040568	0.00484373	0.00369004	0.00499168	0.00507743	0.00549073	0.00382816	0.00462144	0.00220103	0.00439883	0.00375085	0.00517799	0.00175439	0.0037542	0.000683527	0.000853242	0.00298033	0.00362319	0.00349127	0.00453515
1503261	1503342	AT2TE06955.25	25	0.00276243	0.00353893	0.00513909	0.00336889	0.00588235	0.00496308	0.00456158	0.00310421	0.00411886	0.00169492	0.0044665	0.00357502	0.00540806	0.00262812	0.00382446	0.00105932	0.000881834	0.00294609	0.00280426	0.004	0.00419472
1503343	1503424	AT2TE06955.26	26	0.00276243	0.00318979	0.00500278	0.00336889	0.00503074	0.00512149	0.00456158	0.00294262	0.00479837	0.00169492	0.00368227	0.0034525	0.00540806	0.00324224	0.00407174	0.00105932	0.00195503	0.00294237	0.00280426	0.00486486	0.00450755
1503425	1503505	AT2TE06955.27	27	0.00294118	0.00301386	0.00757018	0.0035693	0.00439147	0.00513278	0.00487013	0.00339175	0.00503981	0.00182593	0.00241984	0.00388391	0.0052687	0.00371945	0.00495994	0.00115207	0.0022818	0.00356597	0.00180397	0.00556586	0.00612175
1503506	1503587	AT2TE06955.28	28	0.00340832	0.00351617	0.0338342	0.00404858	0.00429799	0.0163823	0.00382409	0.00402414	0.00482789	0.00215054	0.00212164	0.0199777	0.00494132	0.00435866	0.00544343	0.001386	0.00274348	0.0129491	0.00139567	0.00504686	0.0233131
1503588	1503669	AT2TE06955.29	29	0.00399042	0.00247934	0.0342323	0.00409165	0.00527241	0.0167815	0.0030581	0.00487409	0.00486372	0.00173762	0.00257069	0.0205187	0.00516987	0.00447427	0.00576613	0.00171674	0.00341297	0.0131455	0.000845309	0.00525855	0.0242766
1503670	1503750	AT2TE06955.30	30	0.00348837	0.00119617	0.0346633	0.00487805	0.00511509	0.0172908	0.00323625	0.00570125	0.00557995	0.0013245	0	0.0207997	0.00425532	0.00431499	0.00565068	0.0012837	0.00510204	0.0137242	0	0.00527009	0.0271549
1503751	1503832	AT2TE06955.31	31	0.00672646	0.00177305	0.0358198	0.00234742	0.00589391	0.0176493	0.00193798	0.00508475	0.00636248	0	0	0.0214366	0.00613497	0.00627943	0.00619694	0.00235294	0.00554529	0.0138443	0	0.00595238	0.0298056
1503833	1503914	AT2TE06955.32	32	0.574074	0.15019	0.0405715	0.630769	0.129433	0.0217596	0.771084	0.0170455	0.00697652	0.515723	0.0764818	0.0260184	0.81383	0.0486577	0.00601569	0.426966	0.0787992	0.0202595	0.672	0.22488	0.0414425
1503915	1503995	AT2TE06955.33	33	0.574074	0.228324	0.0465038	0.630769	0.182045	0.0240693	0.771084	0.0196078	0.00622973	0.515723	0.116959	0.0327184	0.81383	0.0690537	0.00583279	0.426966	0.107735	0.023299	0.672	0.344444	0.0463824
1503996	1504077	AT2TE06955.34	34	0.729107	0.215311	0.0544809	0.736181	0.173729	0.0290862	0.75766	0.0172684	0.00610358	0.682493	0.0798046	0.0361224	0.810526	0.0615836	0.00559749	0.630556	0.0833333	0.029295	0.796154	0.288066	0.0527205
1504078	1504159	AT2TE06955.35	35	0.743219	0.215311	0.0323009	0.752443	0.173729	0.0207485	0.785199	0.0172684	0.00649685	0.721402	0.0798046	0.0231208	0.796167	0.0615836	0.00538951	0.69573	0.0833333	0.0235683	0.825287	0.288066	0.0386332
1504160	1504240	AT2TE06955.36	36	0.743219	0.215311	0.0357004	0.752443	0.173729	0.0216381	0.785199	0.0172684	0.00688318	0.721402	0.0798046	0.022993	0.796167	0.0615836	0.00525723	0.69573	0.0833333	0.0230094	0.825287	0.288066	0.0429542
1504241	1504322	AT2TE06955.37	37	0.743219	0.215311	0.0426342	0.752443	0.173729	0.022016	0.785199	0.0172684	0.00688832	0.721402	0.0798046	0.0234461	0.796167	0.0615836	0.00498354	0.69573	0.0833333	0.0235337	0.825287	0.288066	0.0492322
1504323	1504404	AT2TE06955.38	38	0.743219	0.215311	0.0455288	0.752443	0.173729	0.022528	0.785199	0.0172684	0.00589707	0.721402	0.0798046	0.0232477	0.796167	0.0615836	0.00423143	0.69573	0.0833333	0.0233784	0.825287	0.288066	0.0523167
1504405	1504485	AT2TE06955.39	39	0.813299	0.199288	0.0396907	0.809069	0.162866	0.017784	0.791237	0.0142857	0.00593753	0.806789	0.0330882	0.0183697	0.787565	0.0515464	0.0043254	0.820312	0.0496183	0.0173742	0.887097	0.217593	0.0415319
1504486	1504567	AT2TE06955.40	40	0.44	0.163265	0.0322233	0.464674	0.136	0.0140717	0.437322	0.0116959	0.00632505	0.416667	0.0263158	0.0106168	0.433048	0.0417827	0.00470506	0.457308	0.0458716	0.0132655	0.47099	0.172794	0.0355304
1504568	1504649	AT2TE06955.41	41	0.203026	0.00749064	0.0244973	0.230053	0.00840336	0.0093427	0.226648	0.00436681	0.00659857	0.195652	0.00371747	0.00827937	0.199734	0.00401606	0.00416161	0.222973	0.00823045	0.00715904	0.229508	0.00462963	0.0301498
1504650	1504730	AT2TE06955.42	42	0.00313808	0.00663717	0.0239506	0.00469484	0.00506329	0.00886035	0.00365408	0.00273224	0.00707965	0.00204918	0.00219298	0.00784034	0.0011325	0.00468384	0.00476509	0.0023753	0.00735294	0.005834	0.00357569	0.0025641	0.0282834
1504731	1504812	AT2TE06955.43	43	0.110129	0.00573888	0.020563	0.118705	0.00950872	0.00738317	0.0695733	0.00172712	0.00722187	0.118067	0.00711238	0.00696582	0.0409765	0.0075188	0.00478755	0.157221	0.0162602	0.00638395	0.123412	0.00642055	0.023663
1504813	1504894	AT2TE06955.44	44	0.238966	0.0578035	0.0226698	0.206514	0.0398323	0.00952381	0.227368	0.00967742	0.00761709	0.257519	0.0406977	0.015682	0.224817	0.00493583	0.00482346	0.257405	0.0641711	0.0142827	0.257338	0.0801603	0.0290248
1504895	1504975	AT2TE06955.45	45	0.238966	0.115488	0.0685617	0.206514	0.0991338	0.0661235	0.227368	0.0137255	0.0140876	0.257519	0.077748	0.0709317	0.224817	0.00544959	0.00578947	0.257405	0.125121	0.0948758	0.257338	0.141014	0.100033
1504976	1505057	AT2TE06955.46	46	0.24895	0.121035	0.0872421	0.216852	0.0959147	0.0896888	0.215232	0.0154827	0.0161029	0.260119	0.0729254	0.0876694	0.222011	0.00512383	0.00589608	0.267247	0.119565	0.118175	0.269728	0.152645	0.124814
1505058	1505139	AT2TE06955.47	47	0.493513	0.157817	0.106651	0.402933	0.0927835	0.106093	0.465557	0.0538827	0.0215131	0.486696	0.0707763	0.106533	0.434758	0.00850735	0.00651324	0.5	0.108414	0.139507	0.487122	0.189043	0.148237
1505140	1505220	AT2TE06955.48	48	0.614008	0.23645	0.13571	0.520951	0.088359	0.113982	0.585153	0.127235	0.0399033	0.610112	0.069734	0.121126	0.56191	0.0163599	0.00784077	0.62077	0.103597	0.147704	0.603037	0.26225	0.182435
1505221	1505302	AT2TE06955.49	49	0.756774	0.269558	0.186072	0.634483	0.0992908	0.119267	0.693653	0.140471	0.0733229	0.760336	0.0805648	0.134652	0.686102	0.0178433	0.00880445	0.753901	0.116735	0.153639	0.740173	0.298039	0.236942
1505303	1505384	AT2TE06955.50	50	0.821401	0.327273	0.210142	0.665546	0.0946154	0.115559	0.776224	0.176338	0.0932401	0.822086	0.077551	0.134987	0.797688	0.0159536	0.00930565	0.771157	0.105792	0.145827	0.789984	0.340981	0.255207
1505385	1505465	AT2TE06955.51	51	0.888483	0.407376	0.226407	0.393863	0.0752688	0.106045	0.839735	0.299308	0.12411	0.869268	0.0580236	0.121595	0.401173	0.0193648	0.00960747	0.82196	0.0761671	0.130249	0.852437	0.42212	0.265127
1505466	1505547	AT2TE06955.52	52	0.879821	0.375887	0.170266	0.356941	0.019863	0.02473	0.832725	0.326592	0.133323	0.853598	0.0160305	0.0369686	0.362242	0.017067	0.0100313	0.810297	0.0190217	0.0289634	0.833333	0.371451	0.166916
1505548	1505628	AT2TE06955.53	53	0.900216	0.437847	0.182106	0.323753	0.0152071	0.00963315	0.879953	0.418536	0.159815	0.889022	0.0152941	0.03095	0.334163	0.0241523	0.0130039	0.784756	0.0146905	0.0178777	0.82785	0.418193	0.171389
1505629	1505710	AT2TE06955.54	54	0.881854	0.45512	0.168218	0.22622	0.0111502	0.00909091	0.84446	0.448229	0.146635	0.861421	0.0132538	0.0253833	0.252141	0.0239429	0.0131228	0.745098	0.0140433	0.0149323	0.800836	0.428075	0.15507
1505711	1505792	AT2TE06955.55	55	0.884279	0.463803	0.169069	0.169333	0.00657414	0.01112	0.838174	0.486925	0.153183	0.858984	0.0121655	0.0242269	0.196655	0.0205224	0.0210387	0.736948	0.010167	0.0140861	0.79313	0.426288	0.154379
1505793	1505873	AT2TE06955.56	56	0.874369	0.456522	0.158123	0.268672	0.00856955	0.0112193	0.80127	0.471591	0.14413	0.8424	0.0129683	0.0231405	0.343722	0.0384398	0.0286149	0.73206	0.0112583	0.0134048	0.79845	0.415397	0.143055
1505874	1505955	AT2TE06955.57	57	0.843792	0.456376	0.167347	0.391202	0.058296	0.0209096	0.802567	0.504418	0.154544	0.830885	0.0153097	0.0267503	0.429403	0.0673302	0.0435041	0.752423	0.012394	0.0144723	0.812827	0.437253	0.16357
1505956	1506037	AT2TE06955.58	58	0.812132	0.44009	0.14937	0.575458	0.0616083	0.0226375	0.762351	0.476384	0.135973	0.802062	0.0127005	0.0227854	0.635659	0.100304	0.0522876	0.737722	0.0104575	0.012605	0.794136	0.419225	0.147247
1506038	1506118	AT2TE06955.59	59	0.814839	0.459386	0.162575	0.627091	0.105424	0.0397342	0.76314	0.509268	0.15694	0.810509	0.0138889	0.0245631	0.698083	0.136669	0.0669592	0.741231	0.0101167	0.0130801	0.810239	0.448109	0.166894
1506119	1506200	AT2TE06955.60	60	0.81242	0.385176	0.151628	0.699468	0.150728	0.0458976	0.75034	0.446809	0.146155	0.801407	0.0140056	0.0252945	0.78536	0.241061	0.0759309	0.778771	0.0099108	0.0147225	0.831514	0.384513	0.161432
1506201	1506282	AT2TE06955.61	61	0.830049	0.374887	0.16762	0.750895	0.144453	0.0540152	0.76576	0.423695	0.166829	0.817814	0.0127841	0.0277877	0.831844	0.236396	0.0926568	0.792884	0.0105342	0.0165355	0.843342	0.36004	0.179758
1506283	1506363	AT2TE06955.62	62	0.824631	0.362825	0.165371	0.758899	0.133333	0.0595294	0.771567	0.424192	0.174079	0.819164	0.0114734	0.0274371	0.839916	0.238166	0.102064	0.788823	0.0103026	0.0165254	0.841144	0.356739	0.175887
1506364	1506445	AT2TE06955.63	63	0.809798	0.356056	0.169428	0.80091	0.160991	0.0638331	0.778961	0.419306	0.178322	0.802208	0.00991189	0.0271808	0.826283	0.241053	0.102256	0.788394	0.00801833	0.01616	0.841591	0.366519	0.173921
1506446	1506527	AT2TE06955.64	64	0.842493	0.360539	0.161458	0.791822	0.133099	0.0551413	0.764615	0.413938	0.174407	0.808815	0.00742115	0.0240327	0.834247	0.252959	0.0963331	0.786905	0.00696203	0.0154954	0.836879	0.363488	0.158549
1506528	1506608	AT2TE06955.65	65	0.847239	0.329636	0.147235	0.801509	0.137637	0.052073	0.768966	0.384615	0.162835	0.81431	0.00687679	0.0228704	0.839208	0.250315	0.0897029	0.798886	0.00615213	0.0137405	0.841281	0.361925	0.146495
1506609	1506690	AT2TE06955.66	66	0.833013	0.333522	0.128792	0.78371	0.123939	0.0391426	0.738696	0.383832	0.143626	0.799356	0.00698925	0.0208715	0.796651	0.258749	0.0842529	0.801231	0.00571429	0.0126949	0.817276	0.375719	0.128647
1506691	1506772	AT2TE06955.67	67	0.831871	0.338578	0.131689	0.789084	0.134081	0.0363275	0.739639	0.382761	0.144739	0.80134	0.00755532	0.0180757	0.796512	0.269744	0.0906904	0.811647	0.00667009	0.012987	0.822535	0.382371	0.127663
1506773	1506853	AT2TE06955.68	68	0.824784	0.323232	0.130453	0.798745	0.127758	0.032227	0.732603	0.37013	0.142125	0.792094	0.00673607	0.0179353	0.787724	0.276904	0.0874339	0.814833	0.00567537	0.0127783	0.815237	0.379642	0.126844
1506854	1506935	AT2TE06955.69	69	0.840382	0.316511	0.12963	0.8129	0.133849	0.0316216	0.754753	0.347508	0.135976	0.811167	0.00760938	0.0207542	0.796501	0.274436	0.0907658	0.83113	0.00471143	0.0156131	0.835711	0.368911	0.126909
1506936	1507017	AT2TE06955.70	70	0.855875	0.305402	0.1226	0.844231	0.115979	0.0286363	0.782111	0.339542	0.136968	0.848128	0.00926586	0.020867	0.81214	0.278365	0.0901804	0.860831	0.00534045	0.0171702	0.845336	0.354331	0.124614
1507018	1507098	AT2TE06955.71	71	0.864368	0.298162	0.116553	0.851205	0.118262	0.0269434	0.790797	0.322897	0.126622	0.855635	0.0106762	0.0199121	0.814575	0.273234	0.0846316	0.857092	0.00496415	0.0168012	0.851965	0.334466	0.113256
1507099	1507180	AT2TE06955.72	72	0.860837	0.315089	0.122472	0.852419	0.12831	0.0287493	0.792188	0.327467	0.133554	0.863131	0.0138383	0.0220424	0.80912	0.284585	0.0872512	0.85452	0.00614334	0.0201835	0.851691	0.319658	0.114951
1507181	1507262	AT2TE06955.73	73	0.875801	0.27576	0.125693	0.878905	0.116138	0.0278567	0.808343	0.294622	0.13371	0.886193	0.0157143	0.0222067	0.852264	0.256961	0.0889319	0.857687	0.00796284	0.0197168	0.87628	0.268644	0.115336
1507263	1507343	AT2TE06955.74	74	0.872025	0.238746	0.120328	0.878673	0.100295	0.0263158	0.808269	0.259418	0.131148	0.885592	0.016654	0.0245132	0.851755	0.235193	0.0867545	0.856703	0.00716332	0.0199192	0.874951	0.232704	0.111256
1507344	1507425	AT2TE06955.75	75	0.869858	0.249107	0.118015	0.861252	0.107819	0.0251845	0.807238	0.270374	0.133988	0.884081	0.0182724	0.0231526	0.858652	0.232227	0.0870643	0.84302	0.00712589	0.0198264	0.87032	0.24504	0.109237
1507426	1507507	AT2TE06955.76	76	0.867559	0.301252	0.112319	0.855718	0.0970032	0.0216342	0.800364	0.330181	0.123479	0.878697	0.0187062	0.0197368	0.863296	0.258575	0.0760923	0.838101	0.0103448	0.0182774	0.865186	0.283457	0.0980969
1507508	1507588	AT2TE06955.77	77	0.869549	0.299623	0.110365	0.850517	0.0888711	0.0199802	0.797297	0.339765	0.114624	0.877174	0.0184758	0.0174067	0.866306	0.256184	0.0703753	0.836086	0.0113182	0.0179942	0.86819	0.278341	0.0925079
1507589	1507670	AT2TE06955.78	78	0.869349	0.316751	0.116745	0.848687	0.0818386	0.0209952	0.801112	0.382883	0.127635	0.88	0.0244941	0.0205054	0.873717	0.263855	0.0811796	0.845311	0.0146924	0.0205929	0.869318	0.294264	0.100526
1507671	1507752	AT2TE06955.79	79	0.866612	0.29898	0.11683	0.833408	0.0684151	0.0169432	0.80301	0.36674	0.126886	0.874046	0.0202128	0.0194204	0.880792	0.242718	0.0802588	0.844411	0.012951	0.017936	0.868569	0.292346	0.102014
1507753	1507833	AT2TE06955.80	80	0.856731	0.378099	0.124687	0.801442	0.0490654	0.0157233	0.815431	0.459195	0.141567	0.867992	0.0247191	0.0216974	0.877123	0.288623	0.0825844	0.849048	0.0174588	0.020929	0.864702	0.382051	0.114541
1507834	1507915	AT2TE06955.81	81	0.854717	0.365854	0.120508	0.768047	0.034749	0.0136653	0.812929	0.441882	0.136498	0.858877	0.0218905	0.0184861	0.878307	0.241155	0.0739556	0.841923	0.0150125	0.020464	0.865261	0.365132	0.111284
1507916	1507997	AT2TE06955.82	82	0.857021	0.37234	0.127586	0.78259	0.0377682	0.0147084	0.816896	0.43786	0.151194	0.858604	0.0223214	0.0210626	0.882482	0.233139	0.0693036	0.859953	0.0167683	0.0250366	0.870582	0.361246	0.125283
1507998	1508078	AT2TE06955.83	83	0.849819	0.385153	0.134276	0.718675	0.0255795	0.0137847	0.812957	0.442582	0.16223	0.85343	0.0216411	0.0207184	0.844922	0.168301	0.0653195	0.860675	0.0160901	0.0243285	0.862927	0.386119	0.138398
1508079	1508160	AT2TE06955.84	84	0.845062	0.510293	0.139976	0.696121	0.015748	0.0118544	0.806723	0.544824	0.168831	0.848596	0.01868	0.0205731	0.840289	0.126582	0.0595949	0.857701	0.014681	0.0222403	0.859127	0.504828	0.151541
1508161	1508242	AT2TE06955.85	85	0.833156	0.537452	0.160874	0.500462	0.0135577	0.0102234	0.78301	0.554033	0.182027	0.830338	0.0148189	0.0205516	0.669958	0.111919	0.0527538	0.833815	0.0168734	0.0224482	0.827225	0.517305	0.161981
1508243	1508323	AT2TE06955.86	86	0.838073	0.597891	0.156295	0.488024	0.011102	0.00980152	0.778312	0.610268	0.178585	0.829367	0.0198798	0.0200132	0.653123	0.110553	0.0479452	0.833954	0.0198396	0.0233496	0.826032	0.568596	0.164002
1508324	1508405	AT2TE06955.87	87	0.845148	0.604156	0.146871	0.443534	0.0103744	0.00930927	0.778056	0.608952	0.1671	0.824645	0.0177036	0.0170081	0.620072	0.0858469	0.0417256	0.827718	0.0182413	0.0228873	0.820762	0.568791	0.15449
1508406	1508487	AT2TE06955.88	88	0.853923	0.662493	0.16426	0.405063	0.0112299	0.00884219	0.778025	0.655113	0.180541	0.829976	0.0187244	0.0227704	0.565154	0.0734305	0.0459069	0.831538	0.0213582	0.0268492	0.811594	0.628187	0.173797
1508488	1508568	AT2TE06955.89	89	0.85241	0.657158	0.166345	0.0284495	0.00897496	0.00590331	0.756204	0.650265	0.162526	0.819277	0.0214505	0.0236195	0.257468	0.0663065	0.0387123	0.817549	0.0289649	0.0344239	0.780669	0.638041	0.179026
1508569	1508650	AT2TE06955.90	90	0.849779	0.672251	0.188624	0.112813	0.00938086	0.00541796	0.754858	0.642359	0.166535	0.830657	0.0556117	0.0528856	0.363004	0.075122	0.0442357	0.819918	0.0729755	0.0759225	0.801818	0.657233	0.206536
1508651	1508732	AT2TE06955.91	91	0.832188	0.640762	0.190177	0.164491	0.00890411	0.00594171	0.752976	0.590507	0.164827	0.819688	0.0738112	0.0592321	0.507313	0.0759053	0.050388	0.737374	0.10589	0.0873309	0.787402	0.610124	0.204066
1508733	1508813	AT2TE06955.92	92	0.81295	0.630672	0.184298	0.376045	0.00749376	0.00611087	0.76867	0.580844	0.157205	0.808587	0.0894097	0.0651018	0.807074	0.0854922	0.0551224	0.664975	0.123477	0.0987791	0.807477	0.61165	0.211951
1508814	1508895	AT2TE06955.93	93	0.8378	0.534024	0.193861	0.426193	0.0108043	0.0059517	0.767538	0.430894	0.168838	0.819484	0.119342	0.0696462	0.794012	0.0765172	0.0599518	0.610123	0.176471	0.108744	0.815078	0.528642	0.217928
1508896	1508977	AT2TE06955.94	94	0.847328	0.5	0.197871	0.527183	0.00960512	0.00969499	0.781573	0.41349	0.173796	0.836013	0.11	0.0722381	0.818024	0.0789779	0.0691612	0.67616	0.163895	0.112427	0.834911	0.492086	0.220457
1508978	1509058	AT2TE06955.95	95	0.836975	0.5	0.173574	0.526931	0.00960512	0.010028	0.78093	0.41349	0.158839	0.825764	0.11	0.070114	0.789545	0.0789779	0.0683092	0.709283	0.163895	0.110227	0.84448	0.492086	0.198619
1509059	1509140	AT2TE06955.96	96	0.836975	0.529837	0.179033	0.526931	0.00573888	0.0103539	0.78093	0.442043	0.176673	0.825764	0.141831	0.0759404	0.789545	0.162075	0.0838032	0.709283	0.200345	0.104552	0.84448	0.522442	0.194921
1509141	1509222	AT2TE06955.97	97	0.838174	0.436391	0.162739	0.486093	0.00410959	0.0105327	0.77026	0.488294	0.193001	0.822297	0.0196399	0.0384733	0.707566	0.220315	0.0962679	0.70082	0.0324074	0.0461204	0.821229	0.396313	0.179498
1509223	1509303	AT2TE06955.98	98	0.856713	0.461071	0.166368	0.613692	0.0139211	0.0109652	0.776217	0.51938	0.207357	0.825911	0.0209699	0.0298074	0.694901	0.233254	0.100423	0.772139	0.0124378	0.030605	0.843629	0.434059	0.181193
1509304	1509385	AT2TE06955.99	99	0.862235	0.449942	0.170058	0.626603	0.0142857	0.010698	0.782687	0.507335	0.205055	0.841802	0.02125	0.0276955	0.699678	0.230944	0.0951676	0.78756	0.0141844	0.0278378	0.853568	0.425455	0.178246
1509386	1509467	AT2TE06955.100	100	0.841046	0.459584	0.167884	0.571429	0.0405028	0.0142536	0.780056	0.530292	0.201588	0.829952	0.0163679	0.0264327	0.699659	0.298867	0.0953271	0.801541	0.0135542	0.0239661	0.821878	0.443307	0.173348
1509468	1509548	AT2TE06955.101	101	0.830789	0.49072	0.181004	0.484848	0.0389785	0.0103569	0.767386	0.53966	0.211027	0.81375	0.0160936	0.025315	0.631887	0.318463	0.0986874	0.775883	0.0134847	0.0219968	0.8	0.472136	0.176613
1509549	1509630	AT2TE06955.102	102	0.840125	0.493073	0.189602	0.371429	0.0338792	0.009877	0.769345	0.523325	0.216341	0.835067	0.0137478	0.0235319	0.643478	0.305114	0.104408	0.767751	0.0125149	0.0205194	0.763727	0.462	0.181225
1509631	1509711	AT2TE06955.103	103	0.820225	0.452005	0.187863	0.265388	0.0316354	0.0101301	0.767343	0.485763	0.213192	0.847804	0.0117647	0.0212945	0.455172	0.264485	0.103534	0.780311	0.0118913	0.0196195	0.756987	0.419439	0.178809
1509712	1509793	AT2TE06955.104	104	0.78903	0.445421	0.177518	0.511079	0.0464396	0.0111764	0.772377	0.467144	0.200855	0.849854	0.0120635	0.0204577	0.647592	0.265846	0.0966019	0.809197	0.0141661	0.0193069	0.781359	0.419923	0.166546
1509794	1509875	AT2TE06955.105	105	0.795484	0.411014	0.175432	0.55884	0.0403745	0.01096	0.783493	0.43642	0.195258	0.858912	0.00966458	0.0203873	0.705258	0.243679	0.0956014	0.820948	0.011745	0.0181272	0.791259	0.379861	0.164188
1509876	1509956	AT2TE06955.106	106	0.804697	0.467195	0.163515	0.482664	0.0376782	0.0107538	0.785219	0.474585	0.18623	0.859244	0.010779	0.0193728	0.616152	0.286235	0.0915432	0.820706	0.0127358	0.0168634	0.791692	0.433469	0.15076
1509957	1510038	AT2TE06955.107	107	0.80473	0.486027	0.164126	0.431944	0.017094	0.00724966	0.75643	0.462651	0.182101	0.845525	0.0119565	0.0185311	0.56108	0.244759	0.0911143	0.819195	0.0124875	0.0173822	0.770186	0.425628	0.147645
1510039	1510120	AT2TE06955.108	108	0.803646	0.461159	0.146367	0.416786	0.017616	0.0077749	0.750622	0.440174	0.166986	0.842371	0.0112045	0.017838	0.53404	0.22458	0.0848094	0.812141	0.0127162	0.0148924	0.76647	0.397419	0.135337
1510121	1510201	AT2TE06955.109	109	0.810375	0.442753	0.13465	0.52057	0.0625	0.0132349	0.756908	0.445283	0.158372	0.836969	0.0120413	0.0182158	0.566679	0.230191	0.0808619	0.81578	0.0137615	0.016598	0.774439	0.398496	0.128419
1510202	1510283	AT2TE06955.110	110	0.819257	0.458678	0.126855	0.603289	0.0723056	0.0133038	0.763395	0.460043	0.159176	0.830508	0.0125745	0.0178228	0.639598	0.254131	0.0797448	0.813722	0.0131881	0.014501	0.776586	0.408836	0.123939
1510284	1510365	AT2TE06955.111	111	0.835704	0.425625	0.121568	0.556746	0.0615191	0.0162455	0.766513	0.425333	0.157184	0.827392	0.012285	0.0156608	0.601288	0.247323	0.0801187	0.80131	0.010983	0.013266	0.773616	0.39293	0.121035
1510366	1510446	AT2TE06955.112	112	0.837119	0.485385	0.11538	0.484142	0.0746951	0.0180967	0.752255	0.472772	0.153846	0.812707	0.0134814	0.0144168	0.501505	0.299726	0.0827256	0.777639	0.0137681	0.0119314	0.752809	0.451304	0.112712
1510447	1510528	AT2TE06955.113	113	0.83188	0.457704	0.116493	0.558659	0.115299	0.0212043	0.745657	0.463582	0.155285	0.81382	0.0128617	0.0152597	0.616329	0.311451	0.0923623	0.772063	0.0114679	0.0126336	0.741366	0.41165	0.119341
1510529	1510610	AT2TE06955.114	114	0.845339	0.415859	0.110055	0.701841	0.147569	0.0210021	0.790083	0.424178	0.145573	0.834548	0.0111524	0.0155458	0.712065	0.340149	0.0933122	0.803731	0.0104762	0.011898	0.802357	0.390887	0.119858
1510611	1510691	AT2TE06955.115	115	0.850708	0.408015	0.112117	0.770779	0.154054	0.0268507	0.804693	0.434399	0.150006	0.845118	0.0116845	0.015444	0.785027	0.358135	0.099848	0.826923	0.00994036	0.0127748	0.816034	0.394366	0.125682
1510692	1510773	AT2TE06955.116	116	0.847841	0.393672	0.104901	0.772211	0.123788	0.0232235	0.801424	0.421053	0.139767	0.853132	0.0122649	0.013777	0.802496	0.396411	0.0952152	0.829374	0.00897227	0.0106858	0.818436	0.401042	0.121463
1510774	1510855	AT2TE06955.117	117	0.850863	0.4282	0.106359	0.800158	0.164062	0.0277807	0.798343	0.467958	0.135059	0.866155	0.0112518	0.0131402	0.839614	0.429603	0.0974236	0.844145	0.00912921	0.0113834	0.834962	0.441176	0.122133
1510856	1510936	AT2TE06955.118	118	0.847165	0.472774	0.114898	0.801375	0.179819	0.0294673	0.802621	0.522711	0.141931	0.867593	0.0100469	0.0143963	0.840123	0.486272	0.105029	0.856534	0.00866667	0.0119048	0.827128	0.474814	0.131522
1510937	1511018	AT2TE06955.119	119	0.84342	0.46289	0.119613	0.814976	0.197864	0.0354486	0.787843	0.502773	0.143049	0.865818	0.00993571	0.0151788	0.84106	0.467833	0.109086	0.851934	0.00851789	0.0110781	0.829659	0.457045	0.135977
1511019	1511100	AT2TE06955.120	120	0.838253	0.467246	0.122237	0.838882	0.188608	0.0364193	0.785171	0.520023	0.145851	0.858861	0.00797267	0.0159067	0.841933	0.479976	0.110325	0.850835	0.0071311	0.0100248	0.830986	0.473684	0.141467
1511101	1511181	AT2TE06955.121	121	0.842076	0.462985	0.130951	0.839005	0.188222	0.04	0.774444	0.511945	0.152149	0.854326	0.00823529	0.0157713	0.834521	0.475811	0.115746	0.849037	0.00793201	0.0105277	0.821664	0.46883	0.143213
1511182	1511263	AT2TE06955.122	122	0.837024	0.474381	0.128006	0.811243	0.18561	0.0326293	0.762871	0.513095	0.149589	0.840846	0.0106145	0.0151061	0.831672	0.485126	0.111427	0.837938	0.0092091	0.0104348	0.81131	0.467703	0.137907
1511264	1511345	AT2TE06955.123	123	0.848325	0.510082	0.137631	0.817947	0.228205	0.0369529	0.75924	0.538911	0.156265	0.842654	0.0108108	0.0158769	0.827851	0.498213	0.114381	0.840674	0.00798935	0.0110151	0.816363	0.474799	0.140546
1511346	1511426	AT2TE06955.124	124	0.861098	0.506485	0.135042	0.785467	0.15736	0.0310187	0.783784	0.541469	0.157769	0.843446	0.0150512	0.0159426	0.842738	0.454489	0.107481	0.850346	0.00658683	0.0105302	0.824656	0.471456	0.141032
1511427	1511508	AT2TE06955.125	125	0.867954	0.539202	0.13178	0.723757	0.142522	0.0263862	0.784276	0.568738	0.151115	0.83982	0.0165125	0.0159285	0.788677	0.428755	0.0971145	0.849924	0.00775695	0.00960061	0.831045	0.51087	0.139151
1511509	1511590	AT2TE06955.126	126	0.871101	0.591874	0.133865	0.636691	0.0873431	0.0185865	0.794484	0.63179	0.155536	0.835863	0.0177725	0.0186692	0.709189	0.371204	0.0888692	0.850202	0.00878735	0.0108017	0.825694	0.572423	0.148995
1511591	1511671	AT2TE06955.127	127	0.878805	0.613734	0.142032	0.579051	0.050645	0.014212	0.802424	0.659128	0.167327	0.841106	0.0207197	0.019716	0.653547	0.267008	0.0815929	0.853821	0.00993204	0.0126549	0.827748	0.6	0.157086
1511672	1511753	AT2TE06955.128	128	0.881595	0.660426	0.143294	0.468156	0.0402166	0.0108025	0.828447	0.707584	0.176076	0.849908	0.0231037	0.0207627	0.561983	0.26408	0.0781292	0.862805	0.0117172	0.0131666	0.829009	0.635958	0.16411
1511754	1511835	AT2TE06955.129	129	0.890989	0.678914	0.156868	0.405498	0.0357143	0.0107713	0.847569	0.73838	0.194993	0.859473	0.0222222	0.0221397	0.487685	0.26294	0.0783643	0.867665	0.0110672	0.0133209	0.842142	0.66584	0.17929
1511836	1511916	AT2TE06955.130	130	0.895646	0.680246	0.169777	0.297468	0.00814736	0.00499237	0.874593	0.718699	0.210146	0.868992	0.0232279	0.0241374	0.41408	0.24166	0.0765658	0.874349	0.0125138	0.0137193	0.851211	0.663417	0.194193
1511917	1511998	AT2TE06955.131	131	0.879972	0.683638	0.17559	0.324068	0.0072493	0.00506405	0.844022	0.718428	0.216432	0.862897	0.0234483	0.0259885	0.358505	0.214664	0.0773937	0.867226	0.013642	0.0156296	0.845248	0.671674	0.199561
1511999	1512080	AT2TE06955.132	132	0.883733	0.659355	0.182082	0.5	0.0087573	0.00629869	0.853308	0.697234	0.227036	0.868987	0.0233222	0.0277483	0.526186	0.207261	0.081657	0.886131	0.0131467	0.0199773	0.86023	0.64487	0.205463
1512081	1512161	AT2TE06955.133	133	0.893657	0.629066	0.182754	0.597531	0.0184631	0.00722674	0.863807	0.661899	0.229126	0.876277	0.0257143	0.0271186	0.654206	0.21202	0.0903548	0.896739	0.0132353	0.0215327	0.882283	0.611741	0.200532
1512162	1512243	AT2TE06955.134	134	0.897593	0.616912	0.178064	0.668198	0.0396361	0.00980601	0.864706	0.624473	0.214986	0.882016	0.0356145	0.0275747	0.73	0.277437	0.0957184	0.901257	0.0169492	0.0244654	0.889218	0.59221	0.191327
1512244	1512325	AT2TE06955.135	135	0.894193	0.543096	0.188482	0.731263	0.0807453	0.0132626	0.862528	0.553037	0.221873	0.876391	0.0410839	0.029517	0.801578	0.343137	0.106906	0.895708	0.0222222	0.0282284	0.896151	0.529589	0.194477
1512326	1512406	AT2TE06955.136	136	0.903986	0.506228	0.194089	0.815175	0.098249	0.0166667	0.865238	0.497232	0.210657	0.892256	0.0434389	0.0359343	0.888202	0.333882	0.122373	0.911452	0.027439	0.0383961	0.907732	0.476476	0.202484
1512407	1512488	AT2TE06955.137	137	0.912031	0.512695	0.197702	0.83046	0.160628	0.0211318	0.87368	0.546763	0.204641	0.89585	0.0446521	0.0410959	0.89409	0.448219	0.138488	0.916325	0.039621	0.0457817	0.921561	0.507157	0.201406
1512489	1512570	AT2TE06955.138	138	0.930355	0.561432	0.210874	0.865989	0.195812	0.0260393	0.891903	0.585345	0.197349	0.911765	0.0443038	0.0453515	0.920411	0.504184	0.142183	0.927799	0.0499627	0.0492744	0.945635	0.56058	0.207797
1512571	1512651	AT2TE06955.139	139	0.942308	0.602437	0.223389	0.870795	0.201873	0.0238715	0.894801	0.575658	0.220464	0.92037	0.0510563	0.0514053	0.921736	0.491514	0.16054	0.927212	0.0648688	0.0524762	0.951695	0.590767	0.213608
1512652	1512733	AT2TE06955.140	140	0.945776	0.639392	0.239296	0.85354	0.206196	0.0217114	0.90486	0.632319	0.197331	0.926193	0.0513036	0.0594535	0.926708	0.556427	0.15968	0.902222	0.0707071	0.0592034	0.952417	0.637869	0.237944
1512734	1512815	AT2TE06955.141	141	0.938011	0.588865	0.258781	0.74	0.174721	0.0177391	0.848082	0.544106	0.180508	0.920215	0.051458	0.0938533	0.89774	0.499692	0.146764	0.894158	0.086516	0.0894526	0.93706	0.584472	0.255854
1512816	1512896	AT2TE06955.142	142	0.929726	0.573372	0.271114	0.690037	0.144444	0.0140562	0.797786	0.46234	0.137037	0.915785	0.112245	0.184767	0.853833	0.444517	0.111525	0.888764	0.150638	0.215553	0.925378	0.591477	0.288849
1512897	1512978	AT2TE06955.143	143	0.848151	0.524285	0.242098	0.532046	0.119167	0.0117463	0.633709	0.386463	0.0948092	0.827291	0.161039	0.211655	0.703965	0.390977	0.0820557	0.786928	0.204197	0.237139	0.835529	0.559406	0.254893
1512979	1513060	AT2TE06955.144	144	0.766254	0.390378	0.198926	0.408333	0.0752243	0.00940302	0.521597	0.24812	0.0732256	0.727836	0.133767	0.175569	0.589404	0.268612	0.0646298	0.683292	0.159274	0.195929	0.752864	0.431757	0.221488
1513061	1513141	AT2TE06955.145	145	0.624314	0.240021	0.158453	0.272925	0.0278947	0.00793514	0.37073	0.119481	0.0569492	0.570613	0.0989989	0.137786	0.445244	0.136717	0.0516204	0.5311	0.115487	0.156071	0.612154	0.272189	0.182564
1513142	1513223	AT2TE06955.146	146	0.50224	0.176406	0.119356	0.167608	0.0223493	0.00603956	0.250836	0.0947817	0.0260674	0.477074	0.093577	0.113126	0.317085	0.117141	0.0266236	0.426485	0.105691	0.128671	0.494136	0.211538	0.143084
1513224	1513305	AT2TE06955.147	147	0.37682	0.105889	0.0828025	0.0481928	0.00371353	0.00552628	0.0935641	0.00937155	0.0141509	0.371287	0.0893948	0.0887438	0.141689	0.00676819	0.0106326	0.354478	0.101826	0.105901	0.345149	0.112639	0.0940511
1513306	1513386	AT2TE06955.148	148	0.178645	0.0696095	0.0498384	0.0079721	0.00374131	0.00441935	0.00391198	0.00762943	0.00493705	0.188392	0.0787359	0.0665476	0.00153531	0.00618325	0.0039566	0.182575	0.087776	0.0841621	0.158299	0.0824538	0.0589015
1513387	1513468	AT2TE06955.149	149	0.125843	0.027897	0.0135652	0.00760043	0.00407332	0.00371703	0.00423729	0.00659898	0.00336862	0.13951	0.0378024	0.0228189	0.00167973	0.00646204	0.00393251	0.131733	0.0442974	0.0243756	0.10989	0.0290587	0.0133784
1513469	1513550	AT2TE06955.150	150	0.00593276	0.00482574	0.00424779	0.00633714	0.00451581	0.00347665	0.00187735	0.00504032	0.00336857	0.00608643	0.00246063	0.00384658	0.0012987	0.00575314	0.0034491	0.00618429	0.00147929	0.0033056	0.00389408	0.00443881	0.00440842
1513551	1513631	AT2TE06955.151	151	0.00685871	0.00685293	0.00430274	0.00602813	0.00459888	0.00359712	0.00197498	0.00465839	0.00314571	0.00575448	0.00148441	0.00430944	0.00268817	0.00755287	0.00453389	0.0065445	0.00243665	0.00372697	0.00243112	0.00383387	0.00432374
1513632	1513713	AT2TE06955.152	152	0.00694444	0.00685871	0.00395004	0.00534283	0.00632911	0.00379931	0.00257069	0.0048011	0.00323697	0.00578991	0.000660502	0.00500261	0.00338409	0.00699746	0.0044666	0.00675105	0.00262123	0.00454921	0.00312826	0.00505476	0.00409836
1513714	1513794	AT2TE06955.153	153	0.00628931	0.00558313	0.00440778	0.00454133	0.00677757	0.00402762	0.00345423	0.00422705	0.00324675	0.00594228	0.000587544	0.00515634	0.0033557	0.00656455	0.00396908	0.00767918	0.00286041	0.00493615	0.00425985	0.00664697	0.00426703
1513795	1513876	AT2TE06955.154	154	0.00616016	0.00701565	0.00423524	0.00518672	0.00716479	0.00423978	0.00388727	0.00455235	0.00309156	0.00580833	0.0020141	0.00458932	0.00285987	0.0073193	0.0037831	0.00859599	0.0042654	0.00469227	0.00369004	0.00621504	0.00406445
1513877	1513958	AT2TE06955.155	155	0.0093985	0.00757959	0.00383289	0.0812721	0.00727934	0.00445032	0.00346021	0.00599078	0.0033194	0.00170648	0.0013844	0.00429448	0.00601504	0.00690215	0.00405463	0.156151	0.00423908	0.00418088	0.0949367	0.00541126	0.00501549
1513959	1514039	AT2TE06955.156	156	0.294856	0.00697425	0.0040832	0.352874	0.00618459	0.00433611	0.298981	0.00486855	0.00389626	0.184923	0.0014627	0.00383996	0.300503	0.00754085	0.00403685	0.41565	0.004363	0.00433541	0.400768	0.00605727	0.00488418
1514040	1514121	AT2TE06955.157	157	0.414765	0.00628931	0.0034749	0.572455	0.00603248	0.00475252	0.531737	0.00614077	0.00409096	0.425831	0.00144092	0.00384998	0.540569	0.00745342	0.00425223	0.54729	0.00462185	0.00414079	0.625157	0.00567595	0.00468227
1514122	1514203	AT2TE06955.158	158	0.522503	0.00529412	0.00393856	0.645646	0.0061287	0.00454281	0.617417	0.00668037	0.00433422	0.534519	0.00211416	0.0030147	0.626621	0.00638395	0.00321577	0.628713	0.00639854	0.00437614	0.681682	0.00599782	0.00440243
1514204	1514284	AT2TE06955.159	159	0.467253	0.00496524	0.00423667	0.592831	0.00497063	0.00425258	0.559894	0.00671441	0.00459318	0.48436	0.00184672	0.00179409	0.570417	0.00639488	0.00310881	0.567286	0.00574273	0.00327761	0.6181	0.00559441	0.00469095
1514285	1514366	AT2TE06955.160	160	0.384122	0.00590842	0.00382634	0.525244	0.00421546	0.00379147	0.469539	0.00752879	0.00482768	0.394172	0.0018315	0.00150871	0.493551	0.00616523	0.00308569	0.475953	0.00530303	0.0028562	0.513941	0.0045977	0.00457444
1514367	1514448	AT2TE06955.161	161	0.267897	0.00555247	0.00372974	0.389258	0.00393922	0.00410617	0.345109	0.00877193	0.00486111	0.278167	0.00104221	0.00187191	0.360059	0.0052531	0.00303804	0.350781	0.00429738	0.00275209	0.381991	0.00313808	0.00456179
1514449	1514529	AT2TE06955.162	162	0.24819	0.00527241	0.00378549	0.34245	0.00321543	0.00440893	0.327488	0.00744133	0.00464456	0.262462	0.00115607	0.0021024	0.342216	0.00483871	0.00352553	0.292449	0.00475285	0.00288392	0.339352	0.00353149	0.00438257
1514530	1514611	AT2TE06955.163	163	0.124877	0.00513406	0.00348307	0.195864	0.00319081	0.00476457	0.191774	0.00742857	0.00388954	0.17757	0.00114745	0.00206186	0.202878	0.00375335	0.00400687	0.158961	0.00382592	0.0026189	0.198294	0.00474496	0.00490576
1514612	1514693	AT2TE06955.164	164	0.0791238	0.00560538	0.00365954	0.0901857	0.00325309	0.0039604	0.0952146	0.00722892	0.0037925	0.0847458	0.00231884	0.00195982	0.0973605	0.00376749	0.00402669	0.105065	0.00349476	0.00292683	0.0938124	0.00366524	0.00554455
1514694	1514774	AT2TE06955.165	165	0.00407609	0.00506757	0.0034491	0.00215983	0.00456919	0.00460444	0.00416233	0.00623441	0.00347947	0.00328638	0.00233781	0.00270005	0.00493052	0.00386527	0.0046987	0.00178571	0.0010352	0.00214665	0.00260146	0.00311333	0.00554279
1514775	1514856	AT2TE06955.166	166	0.00300817	0.00595238	0.00351726	0.00346192	0.00650195	0.00481066	0.00491159	0.00459016	0.00317864	0.00353357	0.00238379	0.00336247	0.00589226	0.00450704	0.00492558	0.00125786	0.000548546	0.00250705	0.0014627	0.00498132	0.00583942
1514857	1514938	AT2TE06955.167	167	0.00282486	0.00500626	0.0035084	0.00423729	0.0065445	0.00456673	0.00442233	0.00355619	0.00292933	0.00244978	0.00369231	0.00361548	0.00638686	0.00466472	0.00543646	0.00138825	0.00116891	0.00299312	0.00212427	0.00702875	0.00660592
1514939	1515019	AT2TE06955.168	168	0.00314465	0.00382409	0.00354115	0.00481799	0.00589777	0.00443771	0.00298329	0.00213068	0.00336417	0.00209424	0.00311721	0.00390254	0.00443787	0.00479042	0.00544931	0.00146699	0.00119832	0.00345474	0.00328587	0.00777202	0.00661813
1515020	1515101	AT2TE06955.169	169	0.00379327	0.00523865	0.00349482	0.00567108	0.00465658	0.00437818	0.00252653	0.00307314	0.00414347	0.00362647	0.00273224	0.00412135	0.00300172	0.00626959	0.00527675	0.00249273	0.00101626	0.003452	0.00325733	0.00779944	0.00654762
1515102	1515183	AT2TE06955.170	170	0.00187441	0.00520231	0.00381679	0.00497063	0.0051458	0.00436736	0.00288878	0.00359066	0.00420567	0.00302637	0.0026441	0.00407039	0.00328272	0.00656234	0.00494875	0.00309957	0.000976086	0.00335121	0.00306748	0.00647598	0.00682297
1515184	1515264	AT2TE06955.171	171	0.00143472	0.00511836	0.0046524	0.00485437	0.00425273	0.00461501	0.00418216	0.0025413	0.00455314	0.00256739	0.00171038	0.00421348	0.00324675	0.00658979	0.00550332	0.00296626	0.00103466	0.00305231	0.00427716	0.00686499	0.00590504
1515265	1515346	AT2TE06955.172	172	0.0017762	0.00490798	0.00458652	0.00437898	0.00288517	0.00419101	0.00290456	0.0029656	0.00461741	0.00276461	0.0010917	0.00365052	0.00403818	0.0061792	0.00566038	0.00362438	0.00239464	0.00318539	0.0039093	0.00714286	0.00663412
1515347	1515428	AT2TE06955.173	173	0.00212314	0.00334448	0.00473709	0.00412294	0.00250313	0.00370423	0.00196618	0.00507614	0.00524017	0.0022927	0.00119832	0.00329218	0.00281393	0.00623229	0.0061008	0.00439975	0.0025974	0.00280767	0.00485437	0.00611247	0.00662065
1515429	1515509	AT2TE06955.174	174	0.0020202	0.00370096	0.00499417	0.00528728	0.00281492	0.00393165	0.00262861	0.0056101	0.00536398	0.00296187	0	0.00273973	0.00203459	0.00632911	0.00534308	0.00483092	0.00286369	0.00234134	0.00431034	0.00413508	0.00555722
1515510	1515591	AT2TE06955.175	175	0.00288541	0.00367647	0.00526411	0.00550863	0.00278552	0.00421301	0.00307811	0.00561798	0.00515721	0.00272268	0	0.00311958	0.00247175	0.00692695	0.00570723	0.00473186	0.00282167	0.002184	0.003342	0.00337838	0.00555556
1515592	1515673	AT2TE06955.176	176	0.00196271	0.000881834	0.00533422	0.00519931	0.00420875	0.00463629	0.00374532	0.00527241	0.00412201	0.00142383	0	0.00291876	0.0029889	0.0047619	0.00580184	0.00456621	0.00352361	0.00260926	0.00361337	0.0041806	0.00444656
1515674	1515754	AT2TE06955.177	177	0.00230282	0.00268577	0.00524691	0.00603015	0.00525855	0.00434648	0.00389105	0.00464684	0.00464967	0.00171331	0.000910747	0.00355982	0.00303951	0.00338983	0.00522648	0.00453309	0.00379075	0.00258231	0.00375536	0.00343053	0.00419224
1515755	1515836	AT2TE06955.178	178	0.00239378	0.00251467	0.00416153	0.00537924	0.00598291	0.00475644	0.00176367	0.00536193	0.00462581	0.00246457	0.00176523	0.00371147	0.00268097	0.00400962	0.00388582	0.00506073	0.00376506	0.0026753	0.00329489	0.0032077	0.00443984
1515837	1515918	AT2TE06955.179	179	0.00201478	0.00412541	0.00345865	0.021767	0.0080573	0.00451656	0.00278358	0.00460405	0.00504286	0.0653736	0.00180668	0.00371687	0.00372439	0.00484653	0.00324006	0.123686	0.00242131	0.00234124	0.0568955	0.00392773	0.00360282
1515919	1515999	AT2TE06955.180	180	0.0017316	0.00438596	0.0038055	0.027027	0.00916497	0.00546888	0.00368664	0.00203459	0.00480077	0.08473	0.00294118	0.00332068	0.00486618	0.00431034	0.00289893	0.165268	0.00274223	0.00257662	0.070523	0.00342466	0.00331217
1516000	1516081	AT2TE06955.181	181	0.203523	0.00445633	0.00377622	0.284708	0.0102459	0.0053554	0.312749	0.00402414	0.00543141	0.226774	0.00302725	0.00367647	0.35026	0.0042337	0.00328739	0.334192	0.00182482	0.00271334	0.316561	0.00431779	0.00345686
1516082	1516163	AT2TE06955.182	182	0.329609	0.00517751	0.00395095	0.415469	0.00834028	0.00481591	0.441599	0.00936768	0.00613945	0.438328	0.00324675	0.0031109	0.466949	0.00265781	0.00319564	0.481074	0.00586941	0.00258967	0.437579	0.00375094	0.00431267
1516164	1516244	AT2TE06955.183	183	0.317262	0.00562852	0.00376359	0.392005	0.00874832	0.00410437	0.415592	0.00725076	0.006728	0.414361	0.00323834	0.00287127	0.444221	0.00369004	0.00328686	0.451429	0.00625711	0.00213514	0.42734	0.00346981	0.00473868
1516245	1516326	AT2TE06955.184	184	0.335009	0.00493653	0.00380389	0.410256	0.00820896	0.00465549	0.433905	0.00795756	0.00634921	0.437717	0.00289226	0.0025769	0.463312	0.00402762	0.00382857	0.473022	0.00683654	0.00219031	0.450357	0.00398089	0.00423071
1516327	1516408	AT2TE06955.185	185	0.374388	0.0058102	0.00469808	0.454817	0.0073187	0.0047002	0.469848	0.00684541	0.00630877	0.565649	0.00190718	0.00274851	0.517585	0.00429876	0.0042653	0.515686	0.00627138	0.00263315	0.541048	0.00622568	0.00446495
1516409	1516489	AT2TE06955.186	186	0.409334	0.00571021	0.00448312	0.464598	0.0064194	0.00518868	0.483607	0.0078172	0.00628238	0.528745	0.00204638	0.00259665	0.567097	0.00478469	0.00419683	0.42541	0.00625391	0.00273094	0.531634	0.00633484	0.00540947
1516490	1516571	AT2TE06955.187	187	0.484348	0.00497238	0.0043918	0.538922	0.00452745	0.00439482	0.583075	0.00763723	0.00600699	0.648212	0.0020555	0.00334355	0.651647	0.00520587	0.00426416	0.484252	0.00737619	0.00267516	0.590444	0.00814212	0.00593936
1516572	1516653	AT2TE06955.188	188	0.51237	0.00517891	0.00489943	0.504167	0.00498256	0.00521135	0.540694	0.00857493	0.00552659	0.748512	0.0025663	0.00343861	0.597357	0.00648298	0.00467737	0.504468	0.00646054	0.00238484	0.532454	0.00757098	0.00584885
1516654	1516734	AT2TE06955.189	189	0.468298	0.00460594	0.00545297	0.464658	0.00653595	0.00532819	0.516161	0.00623053	0.00547723	0.696755	0.00273349	0.00357611	0.581419	0.0075522	0.0046387	0.424426	0.00413223	0.00235644	0.499239	0.00900277	0.00464419
1516735	1516816	AT2TE06955.190	190	0.552211	0.00477961	0.00597089	0.558708	0.00566251	0.00532038	0.597956	0.00810296	0.00541836	0.747289	0.0028463	0.00420217	0.671393	0.00698324	0.0047017	0.544239	0.00457928	0.00218762	0.57346	0.00736278	0.00546933
1516817	1516898	AT2TE06955.191	191	0.552211	0.00420954	0.00558931	0.558708	0.00591133	0.00478698	0.597956	0.00764007	0.00512821	0.747289	0.00249066	0.00378156	0.671393	0.00655469	0.00480667	0.544239	0.00502765	0.00206959	0.57346	0.00637681	0.00569177
1516899	1516979	AT2TE06955.192	192	0.638566	0.00326493	0.00511378	0.661307	0.00916546	0.00476071	0.695111	0.00863931	0.00479945	0.740171	0.00245298	0.00383008	0.754043	0.00598086	0.00407624	0.646091	0.00576646	0.0018438	0.661853	0.00444444	0.00582611
1516980	1517061	AT2TE06955.193	193	0.73161	0.00322191	0.00525819	0.759919	0.00934959	0.00463883	0.800741	0.00845277	0.00417064	0.836538	0.00212314	0.00391784	0.837629	0.00522466	0.00457247	0.747208	0.00587544	0.00218988	0.755177	0.00371575	0.00507918
1517062	1517143	AT2TE06955.194	194	0.702026	0.00500835	0.00559116	0.75895	0.00922819	0.0052349	0.682154	0.00815419	0.00419061	0.714132	0.00225056	0.00383647	0.725104	0.00437477	0.00500407	0.720123	0.00664207	0.00210605	0.747989	0.00229779	0.00471004
1517144	1517224	AT2TE06955.195	195	0.666667	0.00493583	0.00511509	0.745283	0.00916988	0.00469557	0.65343	0.00661376	0.00429861	0.687577	0.00178811	0.00383142	0.695238	0.00305011	0.00458843	0.698538	0.00762066	0.00242822	0.730253	0.00159744	0.00477897
1517225	1517306	AT2TE06955.196	196	0.666667	0.00542299	0.00446862	0.745283	0.0089568	0.00436515	0.65343	0.00681265	0.00317013	0.687577	0.00148883	0.00366428	0.695238	0.00290839	0.00487975	0.698538	0.00829111	0.00221881	0.730253	0.00116822	0.00516316
1517307	1517388	AT2TE06955.197	197	0.700219	0.00529101	0.00383785	0.82684	0.00971503	0.00460494	0.680297	0.00590319	0.00240858	0.738397	0.00122249	0.00308438	0.715706	0.0030581	0.00470641	0.742424	0.00775623	0.0023119	0.818627	0.00143266	0.0043758
1517389	1517469	AT2TE06955.198	198	0.700219	0.00636436	0.00460177	0.82684	0.0101563	0.00567779	0.680297	0.00626741	0.00217594	0.738397	0.00149813	0.00361723	0.715706	0.00298063	0.00461437	0.742424	0.00767754	0.00230216	0.818627	0.00171674	0.00451977
1517470	1517551	AT2TE06955.199	199	0.66129	0.00775194	0.00419507	0.803279	0.00561798	0.00539665	0.651481	0.00575816	0.00184332	0.702632	0.0021645	0.00349127	0.677184	0.00324324	0.0070035	0.708075	0.008726	0.0021097	0.807229	0.00245399	0.00337838
1517552	1517633	AT2TE06955.200	200	0.597173	0.0113636	0.00769231	0.764925	0.00255754	0.00579374	0.596491	0.0039604	0.00289855	0.624113	0.0047619	0.00539957	0.605096	0.00218818	0.0070922	0.630728	0.0121528	0.000875657	0.785714	0.00263852	0.00358423
