# Supplementary material for: Arms race between anti‐silencing and RdDM in noncoding regions of transposable elements
Source: EMBO Rep. 2023 Jun 5;24(8):e56678. doi: 10.15252/embr.202256678 (PMC10398659; doi:10.15252/embr.202256678)
Supplement: Supplementary file 5 — Source Data for Figure 4 [file EMBR-24-e56678-s004.zip › SourceData_4A_4C.xlsx]

## Sheet: HiTG_mCG
bin	mCG_Col	mCG_HiTG	mCG_cmt23	mCG_drm12	mCG_minus_HiTG	mCG_drm_Hi_minus	mCG_cmt_Hi_minus
1	0.645764	0.594706	0.635692	0.595986	0.631163	0.600311	0.619771
2	0.677619	0.634465	0.663567	0.625743	0.670813	0.649003	0.651454
3	0.673838	0.61986	0.657345	0.617965	0.660186	0.645434	0.640794
4	0.628171	0.575452	0.605278	0.570213	0.616204	0.597398	0.607723
5	0.632075	0.584536	0.6136	0.567272	0.617987	0.602733	0.605726
6	0.623393	0.561613	0.592171	0.549216	0.600497	0.583782	0.596787
7	0.646743	0.602483	0.61697	0.571085	0.625846	0.617718	0.618862
8	0.664291	0.626462	0.647318	0.598683	0.649989	0.63311	0.649846
9	0.672343	0.642462	0.664249	0.605246	0.655552	0.648286	0.652787
10	0.654828	0.616547	0.641359	0.587233	0.641991	0.624361	0.638191
11	0.644565	0.615124	0.63309	0.583807	0.635264	0.63009	0.625424
12	0.65539	0.616791	0.641105	0.595263	0.643083	0.638588	0.635237
13	0.653731	0.615315	0.630782	0.592495	0.632527	0.626055	0.627047
14	0.654973	0.605111	0.635974	0.587575	0.632607	0.61545	0.623504
15	0.661839	0.614492	0.647244	0.602554	0.643722	0.624982	0.638021
16	0.67099	0.631801	0.650241	0.606577	0.657374	0.621263	0.651479
17	0.713711	0.663832	0.685306	0.626876	0.699994	0.653428	0.692099
18	0.705788	0.660021	0.692648	0.628972	0.696687	0.652938	0.692435
19	0.692288	0.653246	0.679974	0.62395	0.683253	0.649524	0.672628
20	0.704042	0.655723	0.687287	0.635789	0.693102	0.659702	0.681244
21	0.686755	0.647495	0.669626	0.617668	0.674992	0.648915	0.666317
22	0.675313	0.631111	0.659669	0.616854	0.6635	0.640537	0.654494
23	0.672032	0.638794	0.654598	0.603074	0.658362	0.646154	0.651664
24	0.686442	0.6443	0.669708	0.611662	0.673775	0.647912	0.668183
25	0.708435	0.667623	0.68979	0.632916	0.695945	0.671961	0.691112
26	0.724148	0.681515	0.704167	0.647946	0.709532	0.67918	0.699213
27	0.716764	0.659052	0.703136	0.639413	0.701472	0.656751	0.699461
28	0.724195	0.634743	0.706362	0.638336	0.698265	0.644608	0.698416
29	0.738585	0.638503	0.717789	0.655092	0.708731	0.642046	0.705758
30	0.748405	0.648983	0.735211	0.681393	0.716247	0.66253	0.716846
31	0.743526	0.665342	0.720289	0.680157	0.715686	0.679637	0.707053
32	0.734229	0.65627	0.712282	0.666333	0.705654	0.670098	0.691823
33	0.701214	0.628146	0.678854	0.635741	0.683176	0.640838	0.659285
34	0.722771	0.636236	0.694616	0.644417	0.699768	0.66366	0.677283
35	0.757651	0.62638	0.730249	0.684218	0.725587	0.681929	0.701596
36	0.755555	0.590052	0.729767	0.684714	0.720557	0.661548	0.696006
37	0.755117	0.580336	0.742314	0.682165	0.720234	0.640522	0.706062
38	0.750871	0.567739	0.737177	0.683212	0.711862	0.636309	0.697466
39	0.778443	0.630639	0.769153	0.701933	0.74702	0.683688	0.73085
40	0.794355	0.652286	0.78183	0.722211	0.765973	0.704923	0.742323
41	0.764376	0.644505	0.749781	0.68852	0.743319	0.694706	0.729169
42	0.760237	0.627662	0.748903	0.688422	0.740678	0.693509	0.721071
43	0.736168	0.615322	0.730335	0.671288	0.729463	0.685294	0.699149
44	0.733625	0.611529	0.729212	0.668219	0.727127	0.672721	0.706985
45	0.760212	0.626813	0.750707	0.693499	0.745378	0.678806	0.724132
46	0.727081	0.594141	0.717992	0.666731	0.714015	0.645024	0.696115
47	0.742121	0.621169	0.733959	0.681224	0.732733	0.660555	0.71652
48	0.752438	0.628283	0.736301	0.681312	0.732503	0.658806	0.721601
49	0.772438	0.654011	0.761941	0.704561	0.755762	0.701794	0.745911
50	0.761482	0.637943	0.748122	0.688729	0.735736	0.677139	0.723305
51	0.758392	0.647503	0.752536	0.688651	0.745358	0.683759	0.737813
52	0.74676	0.657292	0.740195	0.681302	0.733293	0.68352	0.72835
53	0.7307	0.622956	0.71837	0.663273	0.715534	0.652472	0.700392
54	0.759765	0.638296	0.738394	0.697592	0.746328	0.682782	0.715335
55	0.753988	0.617343	0.732977	0.702531	0.742842	0.669911	0.718255
56	0.754225	0.627596	0.736674	0.692229	0.744852	0.659461	0.71764
57	0.760207	0.644998	0.744003	0.687759	0.745216	0.662328	0.73107
58	0.771768	0.659899	0.752093	0.697336	0.754202	0.68381	0.739799
59	0.78491	0.682184	0.765146	0.712787	0.766096	0.69925	0.752136
60	0.782475	0.667655	0.764131	0.712656	0.761548	0.691326	0.751426
61	0.803934	0.686474	0.775208	0.725603	0.773252	0.705801	0.765553
62	0.808664	0.683197	0.788345	0.736833	0.783603	0.71667	0.772638
63	0.811597	0.677754	0.786391	0.730925	0.788467	0.72054	0.776589
64	0.804844	0.644623	0.78107	0.727196	0.779486	0.686876	0.758971
65	0.806046	0.649156	0.789475	0.734808	0.783205	0.677293	0.771723
66	0.799522	0.65785	0.783981	0.728962	0.77436	0.682554	0.767379
67	0.811922	0.677929	0.792424	0.73995	0.785774	0.699227	0.775542
68	0.809848	0.65971	0.799986	0.735942	0.778586	0.698564	0.764972
69	0.812156	0.683014	0.796627	0.736815	0.777214	0.729829	0.762189
70	0.792815	0.655507	0.780929	0.72549	0.769382	0.711053	0.752884
71	0.792298	0.694093	0.776276	0.73022	0.77434	0.742716	0.758513
72	0.786214	0.666031	0.780906	0.723475	0.766755	0.720966	0.755086
73	0.791274	0.685871	0.77342	0.720738	0.777255	0.74107	0.767395
74	0.795076	0.673621	0.786715	0.722114	0.779554	0.730391	0.773976
75	0.803596	0.671376	0.791641	0.731139	0.786831	0.7382	0.778238
76	0.807053	0.675626	0.798409	0.728445	0.79083	0.737401	0.788537
77	0.826128	0.686443	0.806681	0.74357	0.799489	0.760589	0.7978
78	0.838223	0.699283	0.82205	0.756784	0.815559	0.758988	0.809069
79	0.82239	0.693201	0.811201	0.748711	0.802475	0.758121	0.79399
80	0.840274	0.715829	0.82796	0.763972	0.817053	0.762817	0.82149
81	0.830554	0.692624	0.81689	0.755955	0.797388	0.742158	0.812699
82	0.818694	0.681701	0.803128	0.740542	0.792863	0.731771	0.796365
83	0.829734	0.696562	0.824334	0.758619	0.808951	0.736416	0.819894
84	0.81394	0.6781	0.809509	0.744789	0.789532	0.728427	0.804722
85	0.808688	0.678201	0.799398	0.73301	0.7823	0.733074	0.796908
86	0.804775	0.673075	0.791392	0.734394	0.783506	0.718986	0.786921
87	0.808075	0.693279	0.791386	0.733355	0.781154	0.737957	0.786694
88	0.802467	0.656405	0.787731	0.73631	0.779983	0.699439	0.780213
89	0.790261	0.627671	0.777042	0.716678	0.759517	0.668824	0.76223
90	0.800655	0.626093	0.782339	0.723469	0.763223	0.68072	0.767783
91	0.807205	0.622029	0.78747	0.7301	0.768827	0.685458	0.778965
92	0.817785	0.611797	0.798128	0.736452	0.783136	0.662893	0.787245
93	0.824277	0.630816	0.808481	0.749828	0.794353	0.689715	0.802278
94	0.809515	0.64565	0.797033	0.738095	0.784147	0.6874	0.787665
95	0.820548	0.677352	0.805487	0.745987	0.795553	0.714969	0.797615
96	0.808788	0.685127	0.797169	0.734168	0.783769	0.722868	0.7815
97	0.814795	0.707537	0.798008	0.735224	0.787856	0.738561	0.786061
98	0.804931	0.677406	0.785162	0.727726	0.777398	0.727737	0.772752
99	0.819592	0.702385	0.808655	0.753331	0.793757	0.740529	0.794193
100	0.81537	0.683937	0.801398	0.744216	0.792423	0.737001	0.787064
101	0.816047	0.68742	0.801376	0.740608	0.793417	0.733296	0.77876
102	0.808979	0.660481	0.796995	0.733043	0.788055	0.707418	0.780435
103	0.816144	0.685411	0.805246	0.746783	0.793631	0.726765	0.784671
104	0.808941	0.707904	0.804157	0.743017	0.793274	0.741106	0.789051
105	0.823359	0.732973	0.809122	0.75625	0.805195	0.763186	0.797308
106	0.825268	0.761183	0.815814	0.756113	0.813983	0.795758	0.808152
107	0.826068	0.757058	0.813997	0.753137	0.81767	0.781556	0.805364
108	0.819654	0.721294	0.807394	0.743488	0.803172	0.767906	0.794965
109	0.820001	0.705891	0.799157	0.743495	0.803019	0.755485	0.793816
110	0.830108	0.688696	0.813205	0.749023	0.804069	0.722773	0.794693
111	0.832386	0.64379	0.817694	0.753308	0.804523	0.696794	0.792122
112	0.836885	0.656916	0.82577	0.76102	0.811217	0.726931	0.814214
113	0.83858	0.632918	0.821477	0.757775	0.810114	0.708418	0.811141
114	0.850035	0.65413	0.832631	0.77172	0.82069	0.737043	0.82068
115	0.846254	0.667538	0.828488	0.769167	0.819313	0.725775	0.817053
116	0.847526	0.664641	0.833038	0.770097	0.814067	0.733035	0.815297
117	0.850426	0.584126	0.834324	0.781183	0.808526	0.668	0.801703
118	0.852734	0.527442	0.841121	0.784969	0.800143	0.626597	0.788866
119	0.849399	0.385114	0.832732	0.772421	0.777323	0.50905	0.774392
120	0.85328	0.239022	0.837725	0.773466	0.744452	0.405816	0.747522
121	0.840464	0.101287	0.818285	0.749599	0.703454	0.294414	0.710729
122	0.83778	0.225517	0.821217	0.752578	0.729669	0.381359	0.732036
123	0.824009	0.355029	0.807626	0.738395	0.740204	0.466201	0.738825
124	0.823038	0.486801	0.806307	0.740967	0.760971	0.598811	0.759651
125	0.822379	0.56294	0.802105	0.74093	0.773631	0.657753	0.771911
126	0.797793	0.62366	0.78015	0.718991	0.765523	0.6948	0.77004
127	0.817622	0.637126	0.796023	0.746061	0.792682	0.705414	0.782991
128	0.809356	0.629525	0.793764	0.740181	0.784607	0.704671	0.771799
129	0.806469	0.613728	0.785748	0.730233	0.776103	0.697192	0.771385
130	0.812703	0.649311	0.792044	0.73826	0.78627	0.714239	0.786925
131	0.818525	0.650054	0.79032	0.738861	0.78813	0.719737	0.786334
132	0.808204	0.685642	0.783561	0.731223	0.785887	0.722966	0.784605
133	0.81043	0.719187	0.793789	0.735194	0.789848	0.747583	0.790277
134	0.811762	0.740995	0.797289	0.74271	0.791473	0.762414	0.799828
135	0.814529	0.753055	0.801749	0.746668	0.7982	0.779235	0.80078
136	0.806606	0.755795	0.800083	0.743668	0.798836	0.780593	0.800915
137	0.824466	0.748003	0.810755	0.753107	0.807085	0.783304	0.807602
138	0.824481	0.729807	0.80751	0.749288	0.804922	0.777419	0.806313
139	0.827904	0.710815	0.811956	0.755972	0.803957	0.770488	0.807975
140	0.820992	0.692071	0.810402	0.744776	0.795741	0.73176	0.804489
141	0.806662	0.691895	0.795397	0.729299	0.783496	0.714578	0.786375
142	0.802356	0.691373	0.786622	0.730966	0.782796	0.729749	0.788929
143	0.804256	0.710492	0.795237	0.730329	0.789722	0.744595	0.785615
144	0.78643	0.687908	0.776036	0.72185	0.774976	0.728683	0.762453
145	0.787938	0.698395	0.772973	0.719066	0.77864	0.742118	0.772751
146	0.805798	0.691995	0.790102	0.726109	0.787622	0.733715	0.779074
147	0.792086	0.668933	0.770379	0.715697	0.76666	0.705125	0.765075
148	0.78958	0.635049	0.773523	0.709485	0.759584	0.678456	0.760428
149	0.780149	0.59997	0.763071	0.709047	0.749331	0.64455	0.754273
150	0.779549	0.594639	0.766999	0.704908	0.745666	0.625889	0.757691
151	0.778769	0.617622	0.760428	0.700696	0.742829	0.625732	0.752123
152	0.788475	0.628113	0.770022	0.712242	0.751753	0.647401	0.75849
153	0.797565	0.658769	0.774168	0.719488	0.764513	0.679183	0.76069
154	0.774253	0.638601	0.753319	0.703179	0.748628	0.675666	0.748584
155	0.775252	0.66628	0.761074	0.698045	0.754366	0.692132	0.748948
156	0.779338	0.630908	0.753241	0.701733	0.746846	0.693608	0.743449
157	0.781116	0.645716	0.762723	0.708464	0.754301	0.699627	0.751644
158	0.779043	0.636601	0.764245	0.708209	0.74948	0.688749	0.747134
159	0.778575	0.652141	0.759087	0.705338	0.748065	0.682249	0.747742
160	0.780596	0.650211	0.764076	0.712037	0.748452	0.686467	0.752708
161	0.76667	0.659142	0.754032	0.699022	0.743905	0.697587	0.749926
162	0.772883	0.660798	0.7547	0.709314	0.75437	0.705108	0.760267
163	0.77395	0.672381	0.761341	0.711121	0.750155	0.706755	0.763812
164	0.791859	0.677004	0.770213	0.719024	0.758149	0.713777	0.768242
165	0.763443	0.667887	0.749379	0.697342	0.734142	0.694456	0.73622
166	0.757567	0.651302	0.73425	0.68825	0.734146	0.708187	0.734823
167	0.763805	0.66011	0.739757	0.697115	0.736301	0.707177	0.734639
168	0.76163	0.646594	0.74042	0.693075	0.741136	0.690585	0.735276
169	0.762235	0.669926	0.732203	0.690436	0.741687	0.694899	0.73741
170	0.765335	0.656537	0.739156	0.69494	0.739987	0.67822	0.738023
171	0.754189	0.670107	0.724676	0.684842	0.728583	0.692466	0.722178
172	0.769545	0.643446	0.738652	0.696263	0.738713	0.6727	0.725072
173	0.764432	0.645522	0.724985	0.686688	0.727583	0.668135	0.726879
174	0.744775	0.601615	0.704542	0.673548	0.703008	0.627726	0.687278
175	0.734994	0.625333	0.705964	0.669578	0.706412	0.656836	0.687121
176	0.742433	0.619331	0.719596	0.671337	0.713984	0.649553	0.699112
177	0.758506	0.628295	0.728756	0.66764	0.720033	0.65425	0.716385
178	0.742826	0.60926	0.712971	0.656903	0.712547	0.628422	0.708757
179	0.743739	0.625023	0.707394	0.644148	0.714584	0.633549	0.710742
180	0.728258	0.647366	0.697545	0.642969	0.708368	0.647697	0.705295
181	0.722329	0.636094	0.699861	0.648637	0.706849	0.664482	0.70263
182	0.710858	0.628831	0.682936	0.649319	0.693585	0.662409	0.672591
183	0.697515	0.634431	0.673435	0.642508	0.684095	0.660546	0.666525
184	0.713566	0.633432	0.685914	0.660236	0.699307	0.670301	0.674524
185	0.716513	0.618805	0.685436	0.649999	0.699882	0.653076	0.673451
186	0.732047	0.633217	0.699246	0.666303	0.717064	0.665337	0.691303
187	0.715015	0.598191	0.686531	0.648955	0.692748	0.616985	0.679349
188	0.700905	0.597313	0.675656	0.63899	0.676264	0.621339	0.665208
189	0.689118	0.598007	0.671302	0.636323	0.678603	0.626279	0.660674
190	0.69173	0.610538	0.675194	0.632559	0.681246	0.627398	0.662395
191	0.701101	0.607695	0.6808	0.647374	0.694253	0.639849	0.675303
192	0.686068	0.594066	0.661822	0.630389	0.674895	0.631141	0.64714
193	0.687289	0.607686	0.673762	0.635039	0.6864	0.638153	0.660396
194	0.694787	0.587623	0.673907	0.632441	0.676861	0.616587	0.661903
195	0.699188	0.591831	0.687515	0.636325	0.676606	0.618267	0.665113
196	0.69658	0.584031	0.670527	0.627445	0.664717	0.60987	0.648484
197	0.704984	0.59607	0.675474	0.634365	0.679911	0.624557	0.654322
198	0.690401	0.601064	0.652899	0.623374	0.66545	0.626114	0.645874
199	0.697564	0.618563	0.669119	0.637386	0.678032	0.645574	0.665417
200	0.68587	0.608722	0.63943	0.623865	0.665259	0.6371	0.645885
201	0.690482	0.608513	0.657667	0.640951	0.66885	0.632467	0.649477
202	0.710742	0.609467	0.676967	0.647448	0.678693	0.641379	0.659221
203	0.725641	0.610949	0.691671	0.656611	0.690246	0.658908	0.674566
204	0.719227	0.588261	0.683328	0.650718	0.689725	0.630096	0.672897
205	0.705665	0.578672	0.674873	0.628842	0.68066	0.621051	0.6571
206	0.725501	0.600017	0.687858	0.657821	0.698402	0.639829	0.671113
207	0.716765	0.6371	0.678672	0.641758	0.70298	0.653057	0.678205
208	0.707203	0.646904	0.680448	0.631036	0.696132	0.655149	0.686753
209	0.682515	0.637657	0.662999	0.614982	0.67528	0.644241	0.655769
210	0.701521	0.65173	0.667281	0.637811	0.695501	0.668053	0.661189
211	0.71105	0.646604	0.68144	0.64586	0.694958	0.674675	0.653313
212	0.696833	0.612881	0.663544	0.633403	0.677625	0.648661	0.64565
213	0.716021	0.623386	0.678569	0.647427	0.692026	0.666124	0.660874
214	0.680018	0.604797	0.660483	0.623561	0.657998	0.630798	0.620543
215	0.66293	0.604967	0.63648	0.614148	0.645236	0.63606	0.613077
216	0.69885	0.650527	0.681647	0.628842	0.675331	0.664144	0.657396
217	0.676196	0.640289	0.646652	0.611826	0.654026	0.650237	0.641125
218	0.647128	0.614358	0.616702	0.584368	0.623392	0.620255	0.606518
219	0.693301	0.661397	0.661903	0.621541	0.66951	0.666776	0.656442
220	0.676091	0.635845	0.64837	0.613685	0.656424	0.653051	0.634928
221	0.691747	0.646722	0.650217	0.628042	0.660988	0.661019	0.643832
222	0.6846	0.63462	0.653393	0.623804	0.653215	0.650131	0.646758
223	0.6786	0.632541	0.649259	0.624218	0.657328	0.655142	0.646121
224	0.667363	0.620443	0.636039	0.605346	0.638286	0.625579	0.638269
225	0.664826	0.622567	0.634826	0.605396	0.639839	0.630725	0.62992
226	0.647251	0.610844	0.618774	0.597371	0.628552	0.616577	0.621516
227	0.637517	0.598663	0.609027	0.582568	0.624574	0.613629	0.617809
228	0.651602	0.608841	0.627329	0.599888	0.640177	0.62391	0.628886
229	0.655592	0.621934	0.634168	0.591617	0.635397	0.629389	0.627688
230	0.659478	0.623639	0.630117	0.585361	0.645348	0.619396	0.642269
231	0.653357	0.62139	0.628686	0.58243	0.634414	0.621886	0.623378
232	0.649646	0.607996	0.615477	0.584332	0.630623	0.609711	0.618816
233	0.667774	0.631016	0.635255	0.592209	0.648615	0.627569	0.627912
234	0.66311	0.615883	0.622465	0.57503	0.642155	0.609498	0.625927
235	0.642414	0.596623	0.60201	0.551698	0.62657	0.595416	0.617744
236	0.627416	0.580826	0.592961	0.547185	0.616439	0.571205	0.608675
237	0.637157	0.590477	0.6019	0.558156	0.627686	0.589627	0.613573
238	0.626655	0.573928	0.601832	0.547611	0.613443	0.564428	0.603837
239	0.590706	0.541816	0.583214	0.527656	0.590975	0.55264	0.578775
240	0.610623	0.564852	0.595821	0.558394	0.604271	0.575244	0.590508
241	0.587872	0.529852	0.563209	0.542559	0.576072	0.555552	0.554898

## Sheet: HiTG_mCHG
bin	mCHG_Col	mCHG_HiTG	mCHG_cmt23	mCHG_drm12	mCHG_minus_HiTG	mCHG_drm_Hi_minus	mCHG_cmt_Hi_minus
1	0.243468	0.17283	0.0100516	0.240796	0.241236	0.199805	0.0123268
2	0.248242	0.184429	0.0106767	0.244338	0.244337	0.207761	0.0119951
3	0.26009	0.194	0.0112414	0.257773	0.253334	0.223841	0.0132819
4	0.242811	0.177384	0.0124233	0.239594	0.240111	0.215367	0.0150398
5	0.234152	0.174899	0.0094445	0.23028	0.228532	0.211041	0.0102086
6	0.233149	0.168226	0.0149489	0.217723	0.225418	0.195634	0.0170556
7	0.249724	0.182329	0.0123755	0.245323	0.247125	0.225371	0.0139601
8	0.236614	0.173253	0.0185971	0.223629	0.235607	0.198039	0.0193056
9	0.234686	0.168322	0.0176845	0.223077	0.226997	0.194126	0.018907
10	0.239675	0.178289	0.0170012	0.234389	0.238333	0.207874	0.0172996
11	0.227725	0.157903	0.0143653	0.225476	0.222706	0.195431	0.0166682
12	0.243013	0.173066	0.0114392	0.23598	0.231655	0.204637	0.0122268
13	0.239326	0.162142	0.0121176	0.23241	0.226761	0.198267	0.0128224
14	0.237299	0.164138	0.0103242	0.234104	0.226656	0.206466	0.010981
15	0.252523	0.172878	0.0120421	0.256908	0.239911	0.221397	0.010414
16	0.263654	0.177359	0.0230491	0.248666	0.254328	0.217299	0.0242722
17	0.274722	0.179187	0.0282861	0.247519	0.260091	0.215255	0.0305369
18	0.277421	0.18492	0.0341657	0.245682	0.27116	0.21131	0.0362134
19	0.276022	0.181043	0.0317388	0.243841	0.267594	0.201151	0.0349661
20	0.281611	0.185294	0.033863	0.251542	0.278241	0.207028	0.037083
21	0.294057	0.199454	0.0276955	0.267285	0.290407	0.22369	0.0313527
22	0.271008	0.180106	0.0155137	0.255565	0.264184	0.210946	0.0174529
23	0.260868	0.172199	0.0147675	0.243231	0.256908	0.20685	0.0159397
24	0.262929	0.173705	0.0110809	0.251153	0.256597	0.205411	0.0115352
25	0.277004	0.191181	0.0200208	0.259576	0.268598	0.206629	0.0194843
26	0.288223	0.1946	0.0320181	0.257519	0.281225	0.210286	0.0314388
27	0.279362	0.189368	0.0377282	0.242527	0.269891	0.192817	0.0386861
28	0.271357	0.172313	0.0315887	0.241841	0.252044	0.18327	0.0344057
29	0.276321	0.168151	0.0250071	0.261084	0.262028	0.192855	0.0267426
30	0.267914	0.165997	0.0246027	0.251432	0.256094	0.18826	0.0274855
31	0.269276	0.157524	0.0200387	0.2561	0.254999	0.188007	0.0212401
32	0.273417	0.150494	0.0219746	0.264269	0.260399	0.188621	0.0251593
33	0.264176	0.145753	0.0138546	0.269446	0.259383	0.195904	0.0157574
34	0.265604	0.169429	0.0116229	0.263626	0.26336	0.208518	0.014535
35	0.278524	0.153023	0.0152219	0.266055	0.261345	0.194654	0.0179887
36	0.289209	0.154077	0.0255285	0.270835	0.270773	0.194742	0.0274066
37	0.299882	0.146629	0.0299929	0.273726	0.276335	0.196348	0.0328191
38	0.293605	0.146683	0.0268943	0.276866	0.278708	0.196861	0.0285502
39	0.291865	0.14312	0.0184959	0.283626	0.27708	0.199141	0.0187598
40	0.293669	0.137397	0.0209575	0.285633	0.28276	0.201059	0.0208591
41	0.305693	0.151968	0.0151423	0.29851	0.292471	0.217144	0.0168528
42	0.276075	0.134738	0.0145236	0.274378	0.269129	0.200896	0.0136857
43	0.279588	0.134438	0.012189	0.285049	0.273844	0.212558	0.0110774
44	0.298511	0.152154	0.0133163	0.300544	0.294792	0.222355	0.0124221
45	0.324432	0.15118	0.0184345	0.320943	0.318839	0.219921	0.0193483
46	0.329014	0.156512	0.0261523	0.319151	0.314191	0.218957	0.0294483
47	0.336467	0.150928	0.0262418	0.324293	0.322588	0.220834	0.0285067
48	0.337122	0.149057	0.0221176	0.334362	0.32564	0.220652	0.0236821
49	0.321322	0.150364	0.0235692	0.314479	0.311358	0.20632	0.0246742
50	0.324538	0.148386	0.0199585	0.328617	0.321236	0.20771	0.021674
51	0.314227	0.145515	0.0210506	0.311309	0.306714	0.201078	0.0208481
52	0.308644	0.143224	0.017988	0.307597	0.308227	0.20362	0.0170108
53	0.331268	0.158862	0.0221184	0.323667	0.322218	0.226364	0.021689
54	0.326445	0.141143	0.018528	0.313443	0.315596	0.213012	0.0183699
55	0.329286	0.152957	0.0280721	0.300978	0.319715	0.214469	0.0283055
56	0.318702	0.15496	0.0313559	0.301319	0.303213	0.210734	0.031641
57	0.314368	0.163375	0.034612	0.292317	0.299002	0.208085	0.0348729
58	0.296249	0.149408	0.0286423	0.272548	0.290431	0.195541	0.031131
59	0.300712	0.154336	0.0325961	0.277196	0.288688	0.194694	0.0355166
60	0.309138	0.147748	0.0287071	0.299515	0.302108	0.200062	0.0322529
61	0.302744	0.141826	0.0257023	0.288809	0.293442	0.202825	0.0291488
62	0.314512	0.144123	0.0225794	0.308216	0.302804	0.219682	0.0260445
63	0.31175	0.147114	0.0230594	0.302822	0.294557	0.224411	0.0237976
64	0.301427	0.138495	0.0175459	0.294477	0.284626	0.200934	0.0178708
65	0.294509	0.128427	0.0174772	0.291329	0.276783	0.191899	0.0177276
66	0.290653	0.128481	0.0168456	0.284521	0.275387	0.193751	0.0168756
67	0.30423	0.130625	0.0159876	0.304245	0.286614	0.202685	0.0156161
68	0.308063	0.134487	0.0185478	0.299577	0.277449	0.189939	0.018667
69	0.320066	0.127407	0.0188409	0.312327	0.291925	0.203731	0.0200049
70	0.327533	0.134883	0.0209827	0.313198	0.311184	0.223617	0.0202799
71	0.323024	0.133425	0.0184535	0.31886	0.307599	0.232401	0.0165143
72	0.329643	0.13438	0.0167201	0.326544	0.311314	0.243746	0.0157525
73	0.329014	0.12643	0.0184799	0.322591	0.315467	0.242087	0.0187438
74	0.307397	0.129366	0.0197536	0.304639	0.298434	0.219856	0.0203971
75	0.292798	0.116415	0.0160319	0.295447	0.281651	0.201616	0.0175637
76	0.299776	0.129369	0.0204079	0.301691	0.285392	0.208325	0.0213455
77	0.3147	0.132134	0.0201354	0.313108	0.300883	0.225517	0.0203504
78	0.322614	0.129139	0.0267999	0.320788	0.31363	0.223225	0.0282323
79	0.306829	0.128638	0.025081	0.300003	0.302304	0.215235	0.0278374
80	0.323803	0.134483	0.0222909	0.322341	0.318205	0.226782	0.0241981
81	0.321969	0.124542	0.0208111	0.320472	0.310147	0.215162	0.0220884
82	0.345405	0.133691	0.0227732	0.349016	0.333132	0.230227	0.0230158
83	0.324991	0.123423	0.0157117	0.337939	0.319293	0.22025	0.0185798
84	0.323099	0.108909	0.0127398	0.334979	0.310672	0.213373	0.013273
85	0.303319	0.110959	0.013988	0.31368	0.288186	0.205426	0.0143001
86	0.318536	0.121984	0.0137001	0.337554	0.305792	0.217713	0.0138735
87	0.291131	0.113615	0.0148809	0.303821	0.278022	0.202468	0.0125736
88	0.312709	0.111545	0.0155351	0.318068	0.293552	0.202715	0.0166059
89	0.301362	0.100865	0.0149075	0.30191	0.281293	0.19232	0.0152099
90	0.328313	0.105131	0.0195525	0.324597	0.30129	0.194607	0.0189753
91	0.310365	0.0981674	0.0194163	0.312565	0.28587	0.182954	0.0179739
92	0.339715	0.111613	0.0212124	0.339589	0.317736	0.200599	0.0195756
93	0.345258	0.105195	0.0210698	0.351756	0.330638	0.211352	0.0200798
94	0.330563	0.108493	0.0211086	0.338292	0.315147	0.205909	0.0184267
95	0.318059	0.0997182	0.020973	0.315033	0.294597	0.19533	0.0200608
96	0.321777	0.105277	0.0163457	0.333696	0.306784	0.216345	0.0148172
97	0.319003	0.106951	0.0175774	0.327874	0.306091	0.214988	0.017388
98	0.310907	0.104338	0.0194036	0.319975	0.293767	0.207127	0.019094
99	0.323848	0.109477	0.022457	0.320911	0.305047	0.213537	0.0224378
100	0.326736	0.112265	0.0218594	0.327451	0.30976	0.216981	0.0214033
101	0.335893	0.120246	0.025302	0.328674	0.317453	0.222441	0.0248909
102	0.333915	0.127188	0.022416	0.331465	0.320512	0.224132	0.023859
103	0.327487	0.107014	0.0195511	0.337064	0.317318	0.223511	0.0173554
104	0.325082	0.121329	0.0216497	0.340565	0.314525	0.233848	0.0198029
105	0.322949	0.12446	0.0157477	0.34291	0.313938	0.244129	0.0152378
106	0.291794	0.107549	0.0159128	0.304945	0.276977	0.212851	0.01407
107	0.322367	0.130481	0.0181732	0.328804	0.306806	0.23645	0.0193292
108	0.326784	0.108117	0.0213051	0.325032	0.311521	0.216997	0.0218629
109	0.338833	0.108728	0.021401	0.342703	0.328567	0.227703	0.0214489
110	0.369201	0.122341	0.0336013	0.359882	0.355792	0.221459	0.0347478
111	0.387315	0.119307	0.0326896	0.36661	0.36501	0.222201	0.0357451
112	0.365774	0.1129	0.0341358	0.347007	0.355916	0.19873	0.0371986
113	0.337587	0.0988058	0.0222726	0.336361	0.326036	0.18344	0.0244099
114	0.332777	0.0913238	0.0199139	0.328657	0.321841	0.170689	0.0193326
115	0.326844	0.0989259	0.017507	0.328172	0.314957	0.174399	0.0197145
116	0.361364	0.0916647	0.0137918	0.374639	0.347699	0.200831	0.0129172
117	0.350416	0.0739394	0.015013	0.367154	0.322038	0.160186	0.0163804
118	0.38216	0.0522344	0.017645	0.394609	0.351386	0.156983	0.0180428
119	0.40668	0.0450883	0.0233717	0.410531	0.372955	0.148264	0.0235762
120	0.428705	0.019703	0.0290657	0.423246	0.379419	0.128646	0.0303566
121	0.415899	0.0157206	0.0334607	0.404345	0.36386	0.108905	0.037792
122	0.425731	0.0341648	0.0283475	0.413933	0.374814	0.128674	0.0310252
123	0.395478	0.0494543	0.0247949	0.391338	0.353466	0.132128	0.0252091
124	0.381829	0.0459417	0.0186204	0.37542	0.339247	0.140834	0.0193272
125	0.339973	0.0691545	0.0163021	0.348616	0.307253	0.151204	0.013942
126	0.325799	0.0720211	0.012216	0.335298	0.305493	0.171046	0.0106876
127	0.320647	0.094305	0.0173264	0.322675	0.297317	0.176234	0.0151228
128	0.321258	0.0959255	0.0141912	0.323896	0.300389	0.183553	0.0140487
129	0.307888	0.10428	0.0232557	0.30617	0.28791	0.180404	0.0202625
130	0.328179	0.132164	0.023277	0.329308	0.299638	0.196449	0.0219188
131	0.318726	0.117858	0.0209762	0.323715	0.293873	0.205473	0.016469
132	0.314226	0.116992	0.0209996	0.3141	0.288713	0.207385	0.0198882
133	0.300019	0.120249	0.0175763	0.302117	0.275062	0.201128	0.0180045
134	0.298849	0.136805	0.0154231	0.289231	0.277958	0.203697	0.0149345
135	0.280648	0.125783	0.0159066	0.286477	0.271911	0.200766	0.0156317
136	0.280868	0.130748	0.0178268	0.277113	0.267748	0.204248	0.0182198
137	0.316157	0.145474	0.0193666	0.308128	0.295499	0.23286	0.0183069
138	0.305625	0.144347	0.0171594	0.296942	0.284515	0.228757	0.0186092
139	0.305881	0.129025	0.0183627	0.297248	0.285151	0.220618	0.0201217
140	0.303052	0.125569	0.0181145	0.296374	0.29093	0.222172	0.020315
141	0.302969	0.127848	0.018231	0.296773	0.28028	0.212973	0.0191847
142	0.30742	0.122869	0.0239287	0.298504	0.292252	0.215845	0.0301033
143	0.298411	0.128297	0.0248606	0.289618	0.291707	0.2171	0.0308129
144	0.290118	0.128378	0.0226217	0.289841	0.28658	0.212001	0.0273677
145	0.307777	0.129599	0.0214722	0.311628	0.300558	0.229956	0.0233606
146	0.314597	0.135654	0.0196553	0.317461	0.302825	0.222821	0.0209101
147	0.305997	0.143824	0.02193	0.309048	0.291698	0.222703	0.0216399
148	0.32344	0.15556	0.0212218	0.33122	0.313151	0.236303	0.0220657
149	0.308798	0.118016	0.0156045	0.316665	0.28685	0.207016	0.0170031
150	0.321038	0.115987	0.0163237	0.3237	0.301334	0.204737	0.0180691
151	0.327147	0.133068	0.0138972	0.338454	0.314646	0.220478	0.0142507
152	0.318722	0.130795	0.0122271	0.335892	0.30408	0.210811	0.0126881
153	0.317508	0.143946	0.0120588	0.324122	0.29599	0.21375	0.0112994
154	0.311956	0.146505	0.0100804	0.320135	0.291361	0.214682	0.0109191
155	0.312999	0.151169	0.0121936	0.326623	0.297767	0.226449	0.0125842
156	0.318929	0.14362	0.013155	0.329227	0.300841	0.229228	0.0122371
157	0.308598	0.128885	0.0118769	0.322539	0.291897	0.214421	0.0118623
158	0.307584	0.129061	0.0131555	0.325363	0.29362	0.215392	0.012987
159	0.295268	0.133948	0.0120179	0.309501	0.284185	0.207463	0.0110082
160	0.300119	0.13274	0.0114661	0.311392	0.285862	0.212154	0.0114078
161	0.293382	0.124708	0.0115353	0.305057	0.278554	0.210844	0.0123135
162	0.296382	0.12802	0.00995641	0.311278	0.282576	0.218958	0.00885868
163	0.30827	0.136779	0.0137092	0.31443	0.302857	0.227749	0.0142568
164	0.312524	0.139683	0.0154224	0.319075	0.292819	0.230471	0.0152755
165	0.307736	0.136963	0.01684	0.314247	0.296161	0.227415	0.0183496
166	0.306673	0.133546	0.015195	0.315501	0.294941	0.225393	0.0168241
167	0.299096	0.120988	0.0141627	0.29729	0.288608	0.216041	0.017416
168	0.313307	0.143786	0.0165569	0.315598	0.293539	0.221421	0.020745
169	0.297594	0.139229	0.018359	0.29914	0.284996	0.218409	0.0227542
170	0.305419	0.138916	0.0165593	0.305718	0.284919	0.210655	0.0219565
171	0.29515	0.135416	0.0137587	0.297265	0.278431	0.214472	0.0165794
172	0.295123	0.14664	0.0172525	0.29951	0.281223	0.215788	0.0180484
173	0.2938	0.155591	0.0187887	0.284828	0.275544	0.205528	0.0204292
174	0.325623	0.164814	0.0227105	0.318643	0.304503	0.224405	0.0253727
175	0.321262	0.154014	0.0205936	0.307183	0.299473	0.216616	0.0212729
176	0.30132	0.151403	0.0231886	0.291521	0.28221	0.20525	0.023182
177	0.322201	0.154091	0.0231436	0.314591	0.30659	0.229139	0.0207176
178	0.303658	0.149079	0.0250961	0.296196	0.294091	0.217701	0.0264327
179	0.304875	0.171481	0.0257818	0.300784	0.294143	0.23206	0.0269687
180	0.297082	0.195532	0.0234576	0.294584	0.283905	0.234969	0.024039
181	0.315345	0.173882	0.0278938	0.312347	0.301523	0.251572	0.0250224
182	0.290051	0.172444	0.0215706	0.293531	0.284156	0.229151	0.0233611
183	0.280065	0.174025	0.0239041	0.272544	0.26365	0.210836	0.0248163
184	0.285868	0.171385	0.0256956	0.277557	0.279102	0.216202	0.0258449
185	0.283602	0.157449	0.0276977	0.266799	0.26949	0.211955	0.0312636
186	0.272556	0.16198	0.025018	0.265478	0.266798	0.20219	0.0290591
187	0.277531	0.167894	0.0197582	0.275182	0.266865	0.212833	0.0225163
188	0.259221	0.148398	0.0130781	0.26209	0.245143	0.196708	0.0132492
189	0.275556	0.170993	0.0148648	0.278111	0.261053	0.216566	0.0168263
190	0.278348	0.163511	0.0159219	0.275911	0.270796	0.211721	0.0158223
191	0.267375	0.157	0.0161388	0.269056	0.265885	0.207451	0.0168455
192	0.251785	0.137399	0.0147153	0.253876	0.249071	0.20161	0.0132765
193	0.266226	0.157779	0.0112121	0.265634	0.260837	0.21484	0.010293
194	0.271332	0.156099	0.0139498	0.27253	0.262607	0.213734	0.0125488
195	0.278166	0.148464	0.0182525	0.280619	0.270287	0.214226	0.0160233
196	0.263621	0.132234	0.0171725	0.260577	0.254129	0.203192	0.0194432
197	0.293947	0.160646	0.0150729	0.297289	0.283104	0.237212	0.0176037
198	0.270791	0.152464	0.0138794	0.281937	0.265863	0.218079	0.0143066
199	0.270836	0.146535	0.0141684	0.267245	0.256837	0.215251	0.0143704
200	0.273873	0.157897	0.0149302	0.270028	0.259738	0.222576	0.0159093
201	0.279955	0.162498	0.0146291	0.27809	0.268249	0.22826	0.01593
202	0.275659	0.154187	0.0139948	0.267716	0.263367	0.213507	0.0172296
203	0.259068	0.144727	0.0156262	0.249668	0.244934	0.193448	0.0160811
204	0.27552	0.15837	0.0137895	0.273378	0.261466	0.215539	0.0151041
205	0.278977	0.165813	0.0181697	0.272462	0.260573	0.212046	0.0193669
206	0.267909	0.174167	0.0210008	0.256205	0.252217	0.202083	0.0252518
207	0.270103	0.182704	0.0193626	0.257448	0.253092	0.221916	0.0215695
208	0.258522	0.185688	0.0193245	0.249755	0.243876	0.215357	0.0232148
209	0.253936	0.181038	0.0158521	0.256108	0.243929	0.217666	0.0188249
210	0.262538	0.189092	0.019725	0.260487	0.253446	0.22381	0.0220572
211	0.258115	0.182281	0.0198256	0.255559	0.254603	0.220033	0.0215839
212	0.264916	0.186311	0.0186592	0.262718	0.258735	0.220389	0.0188094
213	0.268743	0.188154	0.0215514	0.253964	0.260878	0.216944	0.0194099
214	0.274358	0.205963	0.025977	0.256928	0.267979	0.224464	0.0283488
215	0.265843	0.195083	0.0237947	0.247125	0.252815	0.217301	0.0280083
216	0.261531	0.19599	0.0171199	0.252831	0.255474	0.228755	0.0215985
217	0.254056	0.191954	0.0130219	0.247488	0.242964	0.222624	0.0168177
218	0.259602	0.205427	0.0122335	0.254257	0.252241	0.234694	0.0147508
219	0.263153	0.200188	0.0150242	0.249231	0.253063	0.226843	0.0178282
220	0.255927	0.187862	0.0189664	0.234147	0.250643	0.222234	0.0221989
221	0.240585	0.185817	0.0171899	0.229628	0.236238	0.212218	0.0188962
222	0.256036	0.190528	0.0186367	0.238787	0.2492	0.217096	0.0212119
223	0.258009	0.204599	0.0151982	0.251193	0.256108	0.231007	0.0175981
224	0.236266	0.184281	0.0113624	0.230933	0.233063	0.214561	0.0121689
225	0.233171	0.189023	0.0109547	0.232412	0.227963	0.210001	0.0125702
226	0.247973	0.1912	0.00848327	0.239781	0.240898	0.221444	0.00951785
227	0.252592	0.185733	0.0099816	0.247658	0.244658	0.223613	0.0109866
228	0.243882	0.176102	0.0121493	0.234792	0.229651	0.21001	0.0127565
229	0.243414	0.189839	0.0123479	0.239579	0.237539	0.212699	0.0132722
230	0.265697	0.209562	0.0126002	0.25901	0.260815	0.235123	0.0144892
231	0.237707	0.181034	0.0120651	0.22853	0.232529	0.205366	0.0138018
232	0.231732	0.182155	0.0096588	0.226297	0.227032	0.197408	0.0088604
233	0.243292	0.186044	0.0125665	0.233399	0.242521	0.210692	0.0127644
234	0.2577	0.19164	0.0116289	0.24692	0.24949	0.2177	0.0128956
235	0.259773	0.196799	0.0117429	0.250639	0.251416	0.221522	0.0129255
236	0.25522	0.189916	0.0152441	0.245898	0.241753	0.211718	0.013179
237	0.255016	0.202437	0.013985	0.251859	0.248154	0.214318	0.0147645
238	0.252851	0.197319	0.012617	0.247073	0.243125	0.209843	0.0107591
239	0.249457	0.192004	0.014022	0.234655	0.235517	0.202338	0.0160036
240	0.261767	0.196547	0.0133366	0.251308	0.250278	0.213999	0.0140398
241	0.260522	0.187275	0.0144803	0.251981	0.252284	0.207884	0.0130892

## Sheet: HiTG_mCHH
bin	mCHH_Col	mCHH_HiTG	mCHH_cmt23	mCHH_drm12	mCHH_minus_HiTG	mCHH_drm_Hi_minus	mCHH_cmt_Hi_minus
1	0.0540621	0.0393741	0.0106899	0.0554741	0.0560276	0.0408818	0.0124857
2	0.0561008	0.0414668	0.0122289	0.0573676	0.0608024	0.0434527	0.0149401
3	0.0532682	0.0387992	0.0131038	0.053767	0.0572588	0.0408389	0.0170098
4	0.0560434	0.0407875	0.0142194	0.0545945	0.0591013	0.0442085	0.0172737
5	0.0541849	0.0412559	0.0146109	0.0538311	0.0593556	0.0436585	0.0179899
6	0.0556483	0.0433422	0.0164507	0.0539729	0.0617088	0.0432007	0.0196908
7	0.0556561	0.040962	0.0153107	0.0553912	0.0612456	0.0450135	0.0173329
8	0.0594191	0.045345	0.0166449	0.057938	0.0654806	0.0474034	0.0183271
9	0.0607435	0.0442645	0.0166752	0.056288	0.0649137	0.0453448	0.0189425
10	0.0576804	0.0415498	0.0146775	0.0568578	0.0621895	0.0459866	0.0170923
11	0.0584106	0.042097	0.0136887	0.0604084	0.0615137	0.0482407	0.0159585
12	0.0556709	0.0404836	0.0120763	0.0563066	0.0586165	0.0456901	0.0143209
13	0.0571238	0.0399191	0.011853	0.0578049	0.0595709	0.0453663	0.0123738
14	0.056645	0.0400772	0.0113802	0.0579983	0.0587562	0.0462381	0.0117321
15	0.0576398	0.0406646	0.0128143	0.0578564	0.0612318	0.0464703	0.0138919
16	0.0639021	0.0462202	0.018584	0.0585524	0.0669922	0.0449844	0.0204809
17	0.0717196	0.0527195	0.0254307	0.0589053	0.0743999	0.045485	0.0282772
18	0.0799242	0.0606324	0.0301895	0.0615918	0.0812862	0.0472093	0.0337745
19	0.0797445	0.0607142	0.0319985	0.0631556	0.08332	0.04738	0.036969
20	0.0782288	0.0608462	0.0319921	0.062151	0.0838632	0.0458097	0.0359331
21	0.0704702	0.0540296	0.025253	0.0609415	0.0765392	0.0454132	0.0289526
22	0.0681229	0.0482952	0.0192511	0.0624432	0.0719195	0.0466127	0.0223728
23	0.0693118	0.048501	0.0174255	0.0633852	0.0745131	0.047699	0.019705
24	0.0701706	0.0472555	0.0162724	0.0657858	0.0739498	0.0491372	0.018248
25	0.0748908	0.050242	0.0219296	0.066535	0.0796746	0.0466973	0.0250031
26	0.0793683	0.0554453	0.0293238	0.0649191	0.0845681	0.0461327	0.0329368
27	0.0839558	0.0608237	0.0342944	0.0655782	0.088132	0.0463439	0.0373795
28	0.0831751	0.0566756	0.0319399	0.067212	0.0826442	0.0466548	0.0347151
29	0.0761936	0.0477393	0.0250704	0.0686871	0.0779369	0.0472256	0.0281142
30	0.0746651	0.0436766	0.0215566	0.0683899	0.0744121	0.0465256	0.0239787
31	0.0779184	0.0426152	0.0213116	0.0698881	0.0767031	0.0502246	0.0255681
32	0.0776725	0.0436156	0.0221242	0.0712077	0.0787712	0.0493781	0.0268879
33	0.0720887	0.0379976	0.0176129	0.0699746	0.0759618	0.0464302	0.0204947
34	0.074236	0.0386089	0.0172606	0.072817	0.0784796	0.0497876	0.0195535
35	0.0770825	0.0393127	0.0188862	0.0757564	0.0804599	0.0529315	0.0199885
36	0.0812567	0.0404819	0.0240035	0.0772088	0.0839998	0.0509446	0.0263905
37	0.0890201	0.0455681	0.0291282	0.0793153	0.0910071	0.0530351	0.0343507
38	0.0861828	0.0428476	0.0259285	0.0808622	0.0886734	0.0500922	0.0302529
39	0.0822188	0.0395523	0.0219214	0.0812287	0.0853696	0.0502266	0.0241381
40	0.0845795	0.0387758	0.0204522	0.0843755	0.0871006	0.0525895	0.0226942
41	0.0834444	0.0364843	0.0170755	0.0862794	0.0876059	0.054089	0.0187332
42	0.0798876	0.0348612	0.0152575	0.0849338	0.0848421	0.0548609	0.0156774
43	0.0788637	0.0351378	0.0151927	0.085486	0.0843207	0.0562505	0.0141996
44	0.0804748	0.0356147	0.0157946	0.0823156	0.0847662	0.054216	0.0151546
45	0.0843877	0.0398776	0.0206291	0.0844252	0.0874904	0.0529836	0.0198107
46	0.0957668	0.0468908	0.0279587	0.0926361	0.101368	0.0554888	0.0295388
47	0.0933357	0.045873	0.026888	0.0925296	0.10104	0.0553505	0.0303636
48	0.0928727	0.0435278	0.0239536	0.0924425	0.0987011	0.0558755	0.0259012
49	0.0906914	0.0437369	0.0216882	0.0935182	0.0965134	0.0561901	0.0232374
50	0.0939891	0.0448725	0.0233381	0.0941567	0.0987059	0.0569743	0.024108
51	0.094317	0.0457526	0.0246115	0.0929272	0.100385	0.0576732	0.0242143
52	0.0906072	0.0434209	0.0227275	0.0908865	0.0983906	0.056074	0.0218209
53	0.0894886	0.0415836	0.0206756	0.0887866	0.0936559	0.0550994	0.0208463
54	0.0922589	0.0437706	0.0228388	0.0899318	0.0972801	0.0579143	0.0240889
55	0.0972633	0.0486488	0.0271218	0.0919771	0.10262	0.0583089	0.0300769
56	0.101929	0.0507755	0.0321619	0.0957504	0.107342	0.0581492	0.0364765
57	0.0984652	0.0499885	0.0328188	0.0938327	0.105465	0.0593867	0.0356085
58	0.0975973	0.0455693	0.0316135	0.0934347	0.103449	0.0597745	0.0335939
59	0.0967545	0.0422689	0.0314846	0.09048	0.102907	0.0563051	0.0351052
60	0.0982103	0.043439	0.0298179	0.0966939	0.105002	0.0600653	0.0334494
61	0.0913658	0.0385902	0.0254599	0.094008	0.0991515	0.0545195	0.0304025
62	0.0915293	0.0370337	0.0245994	0.0927745	0.0969901	0.0564056	0.0279917
63	0.0945205	0.0382229	0.0242909	0.0947923	0.0978391	0.0589748	0.0272266
64	0.088429	0.0388251	0.0219945	0.0909259	0.091827	0.0564901	0.0251714
65	0.088939	0.0361914	0.021501	0.0954356	0.0933806	0.0570274	0.0225562
66	0.0862787	0.0350916	0.0195621	0.0943362	0.0912527	0.0590648	0.02102
67	0.0886205	0.035832	0.0193338	0.0942187	0.0911066	0.0596578	0.0202962
68	0.090383	0.0367311	0.020307	0.0963039	0.0922233	0.0591759	0.0216858
69	0.0886848	0.0328681	0.0209607	0.0942705	0.0920432	0.0579727	0.0221277
70	0.0867797	0.0311432	0.0195055	0.0897926	0.0893631	0.0580013	0.021351
71	0.0896334	0.0322628	0.020016	0.0964039	0.0944191	0.0614788	0.0214231
72	0.0919457	0.0319625	0.0189134	0.0973363	0.0946693	0.0624555	0.0198272
73	0.093956	0.0332197	0.021328	0.099284	0.0968058	0.0663086	0.0222482
74	0.095388	0.0357049	0.0237991	0.0990653	0.0982172	0.0654508	0.0235632
75	0.0992073	0.0388819	0.0254978	0.102347	0.100828	0.067357	0.0244704
76	0.0968113	0.0378269	0.0243171	0.101772	0.100051	0.0669158	0.0247708
77	0.0978736	0.0388044	0.0271628	0.101112	0.10097	0.0673318	0.0269737
78	0.0916735	0.0401329	0.0277551	0.0919307	0.0962429	0.0599929	0.028805
79	0.0970952	0.0448494	0.0297941	0.0981198	0.105631	0.0639909	0.0312056
80	0.0957655	0.0408184	0.0278127	0.0987912	0.103739	0.0632981	0.0287708
81	0.093932	0.0375281	0.0256801	0.0988291	0.101009	0.0631304	0.0257018
82	0.0934389	0.0390689	0.0246024	0.097696	0.100467	0.0645545	0.0235272
83	0.0900139	0.0355402	0.0212403	0.096325	0.0987005	0.0649441	0.0208008
84	0.0880913	0.0317469	0.0179874	0.097191	0.0941706	0.0635683	0.0185664
85	0.0881495	0.0309218	0.0167498	0.0983287	0.0917659	0.0622658	0.0165453
86	0.0860279	0.0306159	0.0164223	0.0973049	0.0888293	0.0604904	0.0163321
87	0.0864612	0.0302607	0.0165542	0.0966481	0.0911164	0.0597347	0.0174943
88	0.0832773	0.0274746	0.0166637	0.0924463	0.0860538	0.055092	0.017621
89	0.0863138	0.0271702	0.017708	0.0937285	0.0881945	0.0537915	0.0181094
90	0.086421	0.0266688	0.0187164	0.0938794	0.089254	0.0552193	0.0196607
91	0.0905649	0.0280545	0.0200612	0.0990002	0.09497	0.0578517	0.0206529
92	0.0900788	0.0267749	0.0219279	0.0981439	0.0939887	0.0568947	0.0224678
93	0.0928688	0.0271341	0.0227091	0.099604	0.0965057	0.0590112	0.0228682
94	0.0938424	0.0280092	0.0231132	0.100145	0.0968755	0.0601395	0.0226722
95	0.0937756	0.0270781	0.0227752	0.0983132	0.0971505	0.0596254	0.0219913
96	0.0907845	0.0269313	0.020471	0.099725	0.094975	0.0594725	0.021556
97	0.0901685	0.0270557	0.0195214	0.0976254	0.0940647	0.0588378	0.0223997
98	0.0917761	0.0276514	0.0220829	0.0998267	0.0963965	0.0586673	0.0238663
99	0.0935849	0.0271594	0.0231099	0.0990243	0.0981993	0.0611828	0.0253534
100	0.0951536	0.0260405	0.0236535	0.101082	0.0994916	0.0640188	0.0253249
101	0.0988878	0.0302865	0.0255436	0.104338	0.104588	0.0664146	0.0261415
102	0.0992943	0.0292423	0.0250246	0.106545	0.103621	0.0656983	0.025406
103	0.101656	0.0320019	0.0242978	0.107723	0.105877	0.0672415	0.0255534
104	0.103416	0.0338931	0.022803	0.114072	0.111858	0.0712506	0.0257991
105	0.0965551	0.0288718	0.0206278	0.110926	0.106862	0.0692769	0.0219694
106	0.0970132	0.0324131	0.0216123	0.111098	0.108044	0.067766	0.023339
107	0.105083	0.036459	0.0247936	0.111323	0.114294	0.0684372	0.0271686
108	0.110209	0.0405653	0.0274842	0.113141	0.12036	0.0698164	0.0315614
109	0.111379	0.0387736	0.0296926	0.115128	0.119261	0.0695999	0.0329729
110	0.115492	0.041322	0.0341053	0.110981	0.122769	0.0656104	0.0390412
111	0.121707	0.042767	0.0367445	0.113924	0.125378	0.0666612	0.0422753
112	0.117967	0.0393736	0.0343444	0.113789	0.123491	0.0636669	0.0402503
113	0.109162	0.030706	0.0280901	0.110023	0.114557	0.059326	0.0318367
114	0.104202	0.0224079	0.0217084	0.111565	0.10724	0.0566824	0.0222882
115	0.100163	0.0222247	0.0205165	0.110229	0.104712	0.0559578	0.0208537
116	0.103181	0.0199979	0.0199854	0.111534	0.106275	0.0527137	0.0179097
117	0.10533	0.0166629	0.0193142	0.114371	0.107253	0.0500091	0.0165781
118	0.103147	0.0150647	0.0210661	0.113996	0.106444	0.0474177	0.0185855
119	0.101736	0.0140763	0.0224003	0.110088	0.102256	0.04471	0.0228177
120	0.112522	0.0100029	0.0279439	0.119176	0.112102	0.0440958	0.0278577
121	0.113477	0.00900321	0.0314474	0.116069	0.111005	0.0422004	0.0317614
122	0.114617	0.0116618	0.028794	0.118519	0.113978	0.0468736	0.0302414
123	0.105431	0.0131268	0.0239227	0.108747	0.105024	0.045336	0.0252973
124	0.106931	0.016561	0.0216356	0.116238	0.108982	0.0510699	0.0203595
125	0.09949	0.0170996	0.0184385	0.111485	0.101247	0.0510809	0.0163972
126	0.0937717	0.0201199	0.0168608	0.104394	0.0963376	0.0516891	0.0160409
127	0.0935018	0.0225819	0.0180308	0.104241	0.095567	0.0525127	0.0157125
128	0.093613	0.0259573	0.0194983	0.103381	0.100281	0.0554982	0.0184604
129	0.0954944	0.0291793	0.0246641	0.100117	0.101505	0.0561218	0.0259745
130	0.104941	0.0396377	0.0286997	0.108456	0.107965	0.062824	0.0300304
131	0.105184	0.0410255	0.02755	0.108872	0.1067	0.0631713	0.0280228
132	0.107027	0.0398189	0.0274438	0.108697	0.108674	0.0655499	0.0303716
133	0.106789	0.0391033	0.0251309	0.109541	0.107493	0.0687975	0.0288382
134	0.100066	0.0384107	0.0211272	0.108091	0.104037	0.0684853	0.0241455
135	0.0994756	0.0382252	0.0214028	0.107418	0.105249	0.0694061	0.0250537
136	0.0954252	0.0372097	0.021875	0.103483	0.10004	0.0669179	0.0247313
137	0.101163	0.0432254	0.0247878	0.107594	0.105645	0.0714635	0.0276598
138	0.0977517	0.0401633	0.0233689	0.104388	0.104618	0.0713549	0.026247
139	0.0943763	0.0365546	0.0225879	0.10109	0.0989711	0.0671282	0.0248042
140	0.0924279	0.0354237	0.0226972	0.0976913	0.0961733	0.064906	0.025644
141	0.0879725	0.0335474	0.0214574	0.0940738	0.0913037	0.0607777	0.024016
142	0.0862448	0.0327459	0.0230221	0.0919047	0.0884524	0.0591965	0.0267222
143	0.0856939	0.0324438	0.0221952	0.0906239	0.0881869	0.0584594	0.025169
144	0.0829088	0.0312319	0.0209903	0.0879356	0.0879529	0.056277	0.0247207
145	0.0842408	0.0327752	0.0198961	0.0904431	0.0904914	0.0582359	0.0230657
146	0.0849732	0.0340363	0.0192936	0.09165	0.0922975	0.0607396	0.0203259
147	0.0863858	0.0364488	0.0204189	0.0942075	0.0930235	0.0612904	0.0211284
148	0.0861725	0.0358942	0.0203837	0.0914889	0.0902315	0.0604866	0.0223892
149	0.0823229	0.0332887	0.0189444	0.0884997	0.0854334	0.0573644	0.0206423
150	0.0837698	0.0324826	0.0172776	0.0909288	0.0854518	0.0591453	0.0182397
151	0.0842091	0.0324503	0.0153992	0.0926926	0.0872204	0.0590476	0.0161567
152	0.0830887	0.0328015	0.0142017	0.0934734	0.0854187	0.0585699	0.0147845
153	0.0829727	0.0322128	0.0132897	0.093988	0.0863369	0.0575219	0.0136545
154	0.0840358	0.0349439	0.0127834	0.0934161	0.0855955	0.0597682	0.012479
155	0.0815314	0.0346005	0.0129169	0.0949573	0.0869053	0.0606363	0.0141854
156	0.0849087	0.0388842	0.0142296	0.0970315	0.090281	0.0664069	0.0159904
157	0.0852366	0.037973	0.0154804	0.0957209	0.0905802	0.0650644	0.0167702
158	0.0874994	0.0401141	0.0160429	0.0962528	0.0904258	0.0658157	0.0154772
159	0.0872145	0.040085	0.0148601	0.0970908	0.0917681	0.0654389	0.0143251
160	0.0857052	0.0365308	0.0138043	0.0955689	0.0896478	0.0651177	0.0136463
161	0.0849177	0.0370032	0.0137376	0.0952466	0.0874603	0.0630783	0.0138626
162	0.0828404	0.0354625	0.0137598	0.0943583	0.0867262	0.0627457	0.0128685
163	0.079148	0.0348142	0.0137687	0.089294	0.0835782	0.0603689	0.013713
164	0.0841424	0.0353352	0.0154494	0.0936024	0.0892273	0.0618688	0.0151156
165	0.0879716	0.0371938	0.0167994	0.0957555	0.0914006	0.0636253	0.0194893
166	0.0914842	0.0374988	0.0162041	0.0960293	0.0931676	0.0648158	0.0193533
167	0.0906401	0.0364159	0.0164455	0.0976262	0.0925122	0.0652953	0.0208256
168	0.0909124	0.0371829	0.0188277	0.0966378	0.0926486	0.0640423	0.022672
169	0.0899381	0.0379365	0.0196189	0.0969363	0.0939381	0.0636188	0.0224945
170	0.088688	0.0378468	0.0192375	0.0939283	0.0929364	0.0622249	0.0234616
171	0.08759	0.0371643	0.0199574	0.0951998	0.0893327	0.062769	0.020293
172	0.0806069	0.0348087	0.0189652	0.0847426	0.0821822	0.0555181	0.0185915
173	0.0861531	0.0390983	0.0198559	0.0909711	0.0887718	0.0601428	0.0217958
174	0.0905241	0.042111	0.0210315	0.0920545	0.0929997	0.0626739	0.0237059
175	0.0904337	0.0427916	0.0241911	0.0908472	0.0919776	0.0614365	0.0244726
176	0.0879908	0.0425579	0.0241842	0.0899818	0.0916842	0.0603145	0.0230348
177	0.0906136	0.0445024	0.0227948	0.0918092	0.0929578	0.0623447	0.0228235
178	0.0872066	0.0422542	0.0247201	0.0880815	0.0910342	0.0601966	0.0258993
179	0.0844199	0.0433296	0.0256554	0.0839957	0.0897384	0.0569669	0.0267285
180	0.0839002	0.0445304	0.0252655	0.0851115	0.0882908	0.0570122	0.026136
181	0.0855582	0.0446695	0.0254396	0.0894294	0.0912912	0.0600459	0.0263871
182	0.0811195	0.0430748	0.0233419	0.0839085	0.0893181	0.0594703	0.0251603
183	0.0831344	0.0463366	0.0235896	0.0831399	0.0887259	0.0581369	0.0264976
184	0.0843101	0.0457783	0.0249517	0.085687	0.0903166	0.058907	0.0284922
185	0.0859953	0.0470212	0.0273794	0.0854792	0.0918017	0.0609862	0.0299659
186	0.0816585	0.0477223	0.0275707	0.0811335	0.0898557	0.0576804	0.0340723
187	0.0773262	0.0429342	0.0225884	0.0781345	0.0835765	0.0555392	0.0258623
188	0.0756418	0.0414033	0.0179371	0.0812279	0.081022	0.0584822	0.021239
189	0.0748738	0.0412821	0.0161798	0.0809689	0.078683	0.0570176	0.0188477
190	0.076374	0.0422325	0.0162837	0.0819621	0.080026	0.0572277	0.0183149
191	0.0752318	0.042062	0.0175721	0.0791336	0.0804746	0.0576821	0.0194679
192	0.0738546	0.040138	0.016501	0.0766396	0.0787432	0.0575424	0.0163551
193	0.0713207	0.038623	0.015608	0.0761189	0.0753035	0.0548164	0.015498
194	0.0749247	0.03765	0.0153878	0.0792236	0.0761099	0.0563526	0.0159223
195	0.075383	0.0393257	0.0165322	0.0823354	0.0797461	0.0579696	0.0169158
196	0.0775668	0.0395079	0.0176063	0.0823195	0.0816612	0.0582354	0.0200702
197	0.0763536	0.0403506	0.0170694	0.084804	0.0802019	0.0583191	0.0193622
198	0.0746364	0.0394786	0.0163076	0.0812858	0.0782296	0.0576794	0.0169033
199	0.0706828	0.0365324	0.0149874	0.0778054	0.0737072	0.0542936	0.0144496
200	0.0727477	0.038861	0.0158525	0.0772846	0.0753633	0.0569519	0.0158655
201	0.0717486	0.038529	0.0159682	0.0758931	0.0759065	0.0546533	0.0170836
202	0.0721772	0.0391465	0.0165072	0.0743764	0.0761175	0.0538402	0.0170057
203	0.0755412	0.0414016	0.0161392	0.0788949	0.0774688	0.0578758	0.0160267
204	0.0735162	0.0406829	0.0165227	0.07555	0.0768281	0.0567591	0.0171373
205	0.0733898	0.0427667	0.017887	0.075937	0.0777575	0.0576729	0.0204028
206	0.0743817	0.0470701	0.0199416	0.0758799	0.0773019	0.0574205	0.0217423
207	0.0721718	0.049499	0.0192836	0.0727144	0.075663	0.0555647	0.0212035
208	0.0716293	0.0491526	0.0210123	0.0726834	0.0764905	0.0555437	0.0230966
209	0.0726495	0.0503162	0.0199995	0.0752157	0.0788459	0.0576594	0.0216965
210	0.0740626	0.0513694	0.0198051	0.0759916	0.0809379	0.0595861	0.021849
211	0.0702589	0.0487919	0.0188404	0.0711915	0.0771463	0.0565781	0.019334
212	0.0702188	0.0491116	0.0195257	0.0707034	0.0775846	0.0562053	0.019413
213	0.0688266	0.050098	0.0190884	0.0700983	0.0777334	0.0557012	0.0194488
214	0.0733994	0.0546271	0.023148	0.0708278	0.0824867	0.0589682	0.0273587
215	0.0751617	0.055751	0.0246353	0.0679989	0.0806722	0.0576417	0.0295572
216	0.0737667	0.0556881	0.020508	0.070329	0.0772699	0.0602637	0.0248581
217	0.0698244	0.0514852	0.0157965	0.0689931	0.0724296	0.0590012	0.0178584
218	0.0675063	0.0500084	0.014271	0.0681627	0.0725433	0.060206	0.0174085
219	0.0708733	0.0487587	0.0155381	0.0677574	0.0727384	0.0590262	0.0192132
220	0.0720562	0.0519636	0.016299	0.0698234	0.0753587	0.0617145	0.019988
221	0.0695865	0.05028	0.0162524	0.0681069	0.074712	0.0589909	0.0202705
222	0.0731193	0.0554535	0.0179103	0.0710829	0.0772279	0.0613656	0.0210076
223	0.0688306	0.0500996	0.0158159	0.066633	0.0699337	0.0559153	0.017397
224	0.0630681	0.0455296	0.011795	0.0651343	0.0654907	0.053192	0.0131098
225	0.060114	0.0453357	0.0108165	0.0640774	0.0631316	0.0531789	0.0120207
226	0.0585277	0.0437858	0.0099698	0.0637092	0.0629795	0.0513241	0.0110254
227	0.0558978	0.0426916	0.0108168	0.0612572	0.0607616	0.0506342	0.0112431
228	0.057978	0.0452481	0.0118246	0.0615719	0.060993	0.0507997	0.0132586
229	0.0610549	0.0492747	0.0136907	0.0623225	0.0647834	0.0526844	0.0160124
230	0.0638332	0.0513575	0.0137188	0.0635908	0.0679972	0.0560999	0.0158646
231	0.0635387	0.0485507	0.0153481	0.0614427	0.0660287	0.0522413	0.0176185
232	0.0612048	0.0461982	0.0146658	0.0593917	0.0643484	0.0534616	0.0161473
233	0.0587671	0.0453568	0.0133376	0.0597004	0.0633311	0.0509162	0.0151692
234	0.0610337	0.0456029	0.0134144	0.0589818	0.0638953	0.051068	0.0148702
235	0.0588157	0.0436413	0.0114137	0.0583138	0.0611267	0.0493265	0.0131494
236	0.0597241	0.047136	0.0124752	0.0590314	0.0627352	0.0512597	0.0138417
237	0.0599471	0.0481841	0.0131838	0.0599411	0.0635798	0.0520622	0.0155028
238	0.0627109	0.048781	0.0128929	0.0626745	0.0678945	0.0545971	0.0149317
239	0.0621974	0.0468722	0.0132008	0.0609327	0.0660945	0.0525648	0.0157893
240	0.0612728	0.0462979	0.0116009	0.0622493	0.0657585	0.0524466	0.0125962
241	0.062525	0.0450104	0.0120546	0.0621739	0.0660662	0.0515106	0.0122649

## Sheet: VANC6_mCG
bin	mCG_Col	mCG_VC6	mCG_cmt23	mCG_drm12
1	0.31937	0.291193	0.316231	0.309916
2	0.325059	0.291616	0.309514	0.296485
3	0.341548	0.315397	0.32911	0.322129
4	0.314744	0.284019	0.300407	0.288791
5	0.320236	0.286124	0.306546	0.300591
6	0.318669	0.281979	0.293595	0.293714
7	0.350788	0.301225	0.331127	0.329009
8	0.306627	0.259383	0.289013	0.298643
9	0.342239	0.301564	0.325701	0.339296
10	0.327399	0.286441	0.316336	0.320966
11	0.332255	0.299092	0.325201	0.315127
12	0.376313	0.324968	0.354251	0.337676
13	0.369814	0.327909	0.359908	0.340595
14	0.3697	0.330317	0.355649	0.339588
15	0.372189	0.345443	0.361017	0.333157
16	0.35774	0.340048	0.357224	0.33885
17	0.37822	0.344625	0.369823	0.351884
18	0.414614	0.376611	0.401624	0.383617
19	0.425846	0.38028	0.408245	0.394429
20	0.441927	0.390643	0.416844	0.411228
21	0.438919	0.391203	0.414774	0.398626
22	0.427974	0.374797	0.392595	0.391261
23	0.442066	0.393135	0.408126	0.395718
24	0.461113	0.40363	0.425068	0.418924
25	0.423633	0.377177	0.403757	0.389159
26	0.411527	0.363805	0.398005	0.379151
27	0.450159	0.397338	0.439156	0.42379
28	0.439436	0.38958	0.422167	0.400087
29	0.433392	0.381962	0.41359	0.409881
30	0.455761	0.394876	0.429187	0.411729
31	0.441416	0.396061	0.424972	0.399615
32	0.44085	0.395595	0.429082	0.39963
33	0.438067	0.394086	0.425552	0.39511
34	0.47229	0.42572	0.461969	0.421989
35	0.468089	0.43043	0.455863	0.431242
36	0.484905	0.418102	0.460907	0.433542
37	0.484337	0.425452	0.454868	0.432885
38	0.496198	0.437826	0.471498	0.455872
39	0.485361	0.429398	0.47094	0.438914
40	0.501418	0.444903	0.472671	0.451758
41	0.492871	0.41674	0.471622	0.450508
42	0.490208	0.420151	0.458364	0.451861
43	0.521354	0.452898	0.496579	0.478626
44	0.559317	0.50029	0.534474	0.519957
45	0.551545	0.483104	0.520984	0.520197
46	0.536564	0.487773	0.51473	0.503099
47	0.521966	0.476198	0.516721	0.503776
48	0.51907	0.480639	0.514927	0.491922
49	0.500419	0.466243	0.492984	0.472265
50	0.524594	0.464533	0.518065	0.508762
51	0.521043	0.465706	0.511485	0.496986
52	0.518064	0.460191	0.504306	0.482656
53	0.568948	0.504935	0.539304	0.53309
54	0.574099	0.500832	0.546812	0.517483
55	0.57442	0.504547	0.558458	0.536155
56	0.558936	0.471767	0.540945	0.494991
57	0.575083	0.484963	0.549079	0.51352
58	0.588616	0.498182	0.560551	0.525859
59	0.583047	0.483451	0.555067	0.508425
60	0.604066	0.491888	0.578864	0.548213
61	0.613215	0.497399	0.582699	0.548238
62	0.606852	0.509884	0.582336	0.552941
63	0.599485	0.50952	0.571498	0.552844
64	0.576256	0.49763	0.553184	0.530818
65	0.598029	0.514113	0.576053	0.547314
66	0.623707	0.550848	0.598502	0.571839
67	0.603754	0.529232	0.576221	0.54905
68	0.610396	0.540393	0.587695	0.564391
69	0.626419	0.559078	0.61149	0.575683
70	0.650812	0.58126	0.63177	0.59062
71	0.640202	0.580516	0.628506	0.586212
72	0.635312	0.559826	0.610672	0.590047
73	0.650576	0.574632	0.627385	0.601304
74	0.633772	0.549221	0.612263	0.582599
75	0.629944	0.528548	0.590692	0.567923
76	0.639229	0.547269	0.611348	0.586854
77	0.620177	0.504471	0.585995	0.558871
78	0.650298	0.526622	0.612765	0.587119
79	0.654718	0.545874	0.62431	0.605882
80	0.64268	0.542658	0.603193	0.589662
81	0.588201	0.499883	0.556782	0.543492
82	0.619105	0.510148	0.581702	0.566069
83	0.606141	0.487676	0.573153	0.56016
84	0.631566	0.509215	0.603764	0.579593
85	0.646692	0.503013	0.61797	0.586614
86	0.648958	0.477483	0.610837	0.586223
87	0.657601	0.498295	0.624241	0.605558
88	0.642133	0.490733	0.615742	0.585179
89	0.648667	0.50172	0.609486	0.58221
90	0.675067	0.53576	0.643367	0.622824
91	0.674089	0.523934	0.633052	0.602472
92	0.681948	0.562353	0.634413	0.605926
93	0.662045	0.525741	0.620391	0.588468
94	0.689386	0.51911	0.639761	0.605811
95	0.679199	0.500732	0.631644	0.59478
96	0.690705	0.526679	0.646903	0.614528
97	0.690289	0.512279	0.66317	0.627333
98	0.705746	0.518016	0.684806	0.647358
99	0.699143	0.503945	0.674747	0.643953
100	0.693811	0.503678	0.670689	0.632793
101	0.719008	0.543493	0.689314	0.640932
102	0.728779	0.552552	0.696337	0.650415
103	0.739875	0.554364	0.710814	0.64964
104	0.764663	0.568574	0.738025	0.685005
105	0.767272	0.589169	0.735531	0.691396
106	0.755208	0.597728	0.720215	0.684622
107	0.742257	0.604607	0.71195	0.683343
108	0.72292	0.574101	0.69399	0.653097
109	0.72478	0.579538	0.701843	0.667493
110	0.727626	0.580833	0.694105	0.657676
111	0.755868	0.601953	0.72374	0.668474
112	0.767514	0.5993	0.747819	0.700242
113	0.769828	0.598024	0.728089	0.676689
114	0.77377	0.605962	0.746885	0.701157
115	0.794536	0.604797	0.754922	0.713722
116	0.794014	0.557066	0.755073	0.705523
117	0.797987	0.526592	0.765446	0.716848
118	0.804177	0.43904	0.768773	0.702803
119	0.807539	0.356883	0.755227	0.669607
120	0.807465	0.259906	0.7653	0.650042
121	0.819914	0.15974	0.75777	0.660991
122	0.799376	0.229001	0.767496	0.668637
123	0.782772	0.316581	0.749543	0.679049
124	0.768465	0.403555	0.742669	0.694687
125	0.779364	0.494156	0.751715	0.712089
126	0.763643	0.515848	0.734582	0.690815
127	0.771125	0.596807	0.744567	0.71189
128	0.771471	0.604203	0.746997	0.698489
129	0.775994	0.605697	0.751455	0.702969
130	0.78529	0.621726	0.747977	0.699652
131	0.773716	0.610852	0.743553	0.694085
132	0.793713	0.636146	0.76289	0.720764
133	0.784786	0.65192	0.76303	0.718457
134	0.760775	0.625034	0.738305	0.687535
135	0.735305	0.593167	0.722522	0.679377
136	0.743076	0.603549	0.737298	0.681552
137	0.763666	0.591902	0.746229	0.691815
138	0.770879	0.562643	0.740474	0.693567
139	0.758231	0.557824	0.727515	0.679047
140	0.736579	0.558461	0.714116	0.675651
141	0.689186	0.523568	0.668467	0.621052
142	0.70158	0.509991	0.680796	0.634628
143	0.705122	0.515804	0.672652	0.636481
144	0.693522	0.509497	0.660196	0.623303
145	0.698136	0.524685	0.664179	0.621772
146	0.697904	0.530016	0.670187	0.628503
147	0.714814	0.551108	0.68217	0.654565
148	0.699341	0.569684	0.683272	0.653082
149	0.670511	0.55115	0.65998	0.62689
150	0.687081	0.583111	0.659592	0.625071
151	0.687031	0.556274	0.651402	0.621277
152	0.698805	0.58803	0.665208	0.638331
153	0.684061	0.55625	0.658334	0.62879
154	0.674066	0.546742	0.654497	0.617265
155	0.612923	0.472745	0.588927	0.567714
156	0.658817	0.536261	0.640137	0.614267
157	0.638446	0.535534	0.627716	0.595142
158	0.627078	0.520482	0.60582	0.577604
159	0.611125	0.50434	0.591905	0.560119
160	0.605997	0.494349	0.582987	0.547584
161	0.597113	0.50543	0.580698	0.551659
162	0.626963	0.531844	0.594122	0.562182
163	0.65962	0.557358	0.635623	0.599998
164	0.653301	0.55265	0.635271	0.600969
165	0.652987	0.559623	0.631078	0.606138
166	0.646663	0.561108	0.628582	0.594115
167	0.629361	0.536471	0.603818	0.575572
168	0.636141	0.557239	0.600933	0.573518
169	0.638772	0.57198	0.613158	0.579814
170	0.641781	0.571811	0.610927	0.590026
171	0.638587	0.572174	0.617673	0.583899
172	0.649163	0.587176	0.628215	0.598052
173	0.641884	0.586459	0.620355	0.593219
174	0.656977	0.607811	0.643436	0.60644
175	0.631016	0.572351	0.610269	0.578314
176	0.617842	0.562517	0.599791	0.553146
177	0.633521	0.570293	0.608338	0.572582
178	0.634674	0.576611	0.619653	0.570735
179	0.608928	0.53874	0.605564	0.55268
180	0.58918	0.51821	0.58851	0.532152
181	0.568787	0.481048	0.560747	0.517839
182	0.551148	0.480886	0.536651	0.505156
183	0.56052	0.486785	0.542571	0.514946
184	0.589216	0.518111	0.56476	0.536098
185	0.584784	0.529805	0.567779	0.547492
186	0.568793	0.503435	0.550043	0.524993
187	0.545685	0.496577	0.530737	0.504734
188	0.582261	0.520533	0.571554	0.539333
189	0.549386	0.490744	0.537731	0.507455
190	0.524198	0.461742	0.511488	0.478631
191	0.521772	0.470159	0.506631	0.477983
192	0.53243	0.480102	0.51581	0.489414
193	0.552877	0.508876	0.53418	0.497975
194	0.554309	0.502069	0.529677	0.492876
195	0.572767	0.511925	0.547982	0.515013
196	0.557322	0.507942	0.538738	0.507768
197	0.536239	0.479522	0.527963	0.492707
198	0.526444	0.470567	0.511985	0.476045
199	0.534051	0.483423	0.514363	0.484506
200	0.533087	0.476887	0.512834	0.489016
201	0.517596	0.450073	0.496057	0.464596
202	0.514991	0.461882	0.503848	0.469799
203	0.50891	0.469165	0.499405	0.471035
204	0.473509	0.436944	0.454698	0.433431
205	0.499221	0.46057	0.478996	0.456465
206	0.490629	0.451693	0.469782	0.447768
207	0.51469	0.47105	0.492617	0.466447
208	0.495777	0.450064	0.475755	0.457617
209	0.505888	0.465143	0.489178	0.472436
210	0.494538	0.45131	0.477751	0.459856
211	0.469876	0.420857	0.459104	0.43658
212	0.541301	0.49171	0.531554	0.501691
213	0.514057	0.472572	0.518466	0.4874
214	0.475113	0.424834	0.479697	0.443135
215	0.521874	0.461606	0.511418	0.484144
216	0.51473	0.465086	0.503514	0.478844
217	0.491519	0.456211	0.478965	0.461398
218	0.518883	0.46625	0.500913	0.484699
219	0.469049	0.4177	0.456862	0.4264
220	0.486121	0.459494	0.470116	0.447337
221	0.484113	0.446362	0.469124	0.431117
222	0.439897	0.404614	0.427337	0.388649
223	0.437807	0.409191	0.418265	0.398346
224	0.417595	0.384014	0.396101	0.368787
225	0.402715	0.358656	0.384975	0.351686
226	0.398657	0.361077	0.381014	0.355383
227	0.394247	0.354694	0.379913	0.360295
228	0.38836	0.343233	0.363391	0.344039
229	0.408378	0.372132	0.401212	0.369451
230	0.413436	0.373305	0.405989	0.381511
231	0.409519	0.381661	0.397586	0.370196
232	0.443432	0.40674	0.435356	0.411697
233	0.434667	0.392841	0.420215	0.396882
234	0.43116	0.39788	0.43139	0.402168
235	0.419716	0.383938	0.412247	0.390576
236	0.389149	0.361487	0.386148	0.355004
237	0.404634	0.366773	0.387483	0.374885
238	0.412109	0.380198	0.391817	0.367476
239	0.425479	0.386077	0.416338	0.391014
240	0.435442	0.399513	0.42539	0.396413
241	0.419416	0.388304	0.418343	0.386353

## Sheet: VANC6_mCHG
bin	mCHG_Col	mCHG_VC6	mCHG_cmt23	mCHG_drm12
1	0.107627	0.0868808	0.0125749	0.102863
2	0.118047	0.0904223	0.0136108	0.113406
3	0.121305	0.0968769	0.0130173	0.123313
4	0.114077	0.0925848	0.0164011	0.109944
5	0.114262	0.0901472	0.0168468	0.113639
6	0.120066	0.0905065	0.0115673	0.126427
7	0.103183	0.0851853	0.0140775	0.102941
8	0.110885	0.088129	0.00877772	0.12519
9	0.119845	0.0905729	0.0105309	0.131866
10	0.119585	0.0856196	0.00971564	0.126899
11	0.1309	0.0981972	0.0122531	0.134597
12	0.140358	0.101897	0.0137781	0.138121
13	0.130066	0.0891492	0.0136599	0.134242
14	0.145959	0.0986357	0.0169509	0.144257
15	0.142279	0.0945356	0.0178552	0.135833
16	0.13862	0.0949002	0.0148683	0.137616
17	0.153262	0.110922	0.0160289	0.156653
18	0.169964	0.116554	0.0120409	0.170333
19	0.174392	0.117687	0.0124522	0.178729
20	0.168811	0.118155	0.0144068	0.173364
21	0.160446	0.110611	0.0106068	0.163223
22	0.166134	0.112762	0.0159322	0.165924
23	0.158484	0.0998914	0.0164278	0.157494
24	0.16703	0.103563	0.0206783	0.160514
25	0.182221	0.115523	0.0221204	0.180176
26	0.187551	0.120484	0.0267554	0.179963
27	0.183173	0.121059	0.0329236	0.172255
28	0.191324	0.123696	0.0258991	0.177947
29	0.209045	0.140499	0.0310672	0.188175
30	0.200771	0.138504	0.0312871	0.184524
31	0.213331	0.147419	0.0330284	0.189534
32	0.208109	0.137258	0.0253701	0.186118
33	0.207541	0.144082	0.0179798	0.189609
34	0.224372	0.143251	0.0253718	0.204044
35	0.228541	0.153776	0.0351772	0.197822
36	0.227091	0.153939	0.0193602	0.207433
37	0.222572	0.147457	0.0246611	0.198701
38	0.225784	0.152023	0.023892	0.213207
39	0.226718	0.143699	0.0209862	0.214822
40	0.246657	0.160655	0.0242295	0.222197
41	0.20349	0.139892	0.0127178	0.198107
42	0.217862	0.138954	0.0153498	0.221404
43	0.217972	0.139244	0.0135406	0.221288
44	0.222511	0.160163	0.0144662	0.222098
45	0.235718	0.164724	0.0178199	0.239408
46	0.217558	0.148868	0.0194504	0.219689
47	0.249698	0.163522	0.0210624	0.250287
48	0.248794	0.17202	0.0166877	0.256343
49	0.247839	0.175375	0.0151194	0.256776
50	0.242693	0.161534	0.0168741	0.24935
51	0.242022	0.159647	0.013438	0.245142
52	0.237913	0.160743	0.0228784	0.23942
53	0.231682	0.158252	0.0211095	0.224997
54	0.253775	0.173377	0.0244359	0.247354
55	0.231415	0.162132	0.0177278	0.23155
56	0.241868	0.161725	0.0162656	0.241156
57	0.264663	0.17308	0.0281393	0.252835
58	0.280921	0.17911	0.0199048	0.27303
59	0.271068	0.163253	0.0230776	0.267986
60	0.262538	0.15706	0.021777	0.259864
61	0.262869	0.15574	0.023917	0.252053
62	0.293411	0.16906	0.022173	0.279202
63	0.280157	0.178714	0.0225624	0.274378
64	0.292244	0.191074	0.024259	0.291033
65	0.297575	0.181272	0.0245493	0.294246
66	0.295279	0.188384	0.0268304	0.300671
67	0.303936	0.195665	0.0195787	0.321021
68	0.300355	0.191593	0.0177785	0.318751
69	0.289978	0.184875	0.0130801	0.309179
70	0.315299	0.200564	0.0126755	0.330579
71	0.278696	0.187404	0.0138059	0.287781
72	0.301846	0.206624	0.0150041	0.319695
73	0.296828	0.180027	0.0098858	0.312655
74	0.293985	0.183714	0.00974514	0.31806
75	0.299345	0.189222	0.00911328	0.321106
76	0.316477	0.180392	0.0107931	0.336641
77	0.308299	0.182826	0.0134036	0.328958
78	0.314035	0.180431	0.0147099	0.33366
79	0.318456	0.180636	0.0175201	0.334927
80	0.322906	0.181899	0.012692	0.34663
81	0.303891	0.164041	0.012563	0.31285
82	0.318471	0.174959	0.0145043	0.332094
83	0.301665	0.15583	0.0162224	0.322989
84	0.302632	0.154287	0.016009	0.310999
85	0.32043	0.178639	0.0186056	0.333963
86	0.342367	0.169908	0.0254008	0.353471
87	0.331474	0.152918	0.0250004	0.335771
88	0.32961	0.161693	0.0200713	0.334087
89	0.349282	0.182162	0.0204686	0.352296
90	0.363277	0.183264	0.0227547	0.363249
91	0.356229	0.178458	0.0194154	0.354574
92	0.338322	0.18698	0.0230286	0.323471
93	0.329264	0.173446	0.0304396	0.314384
94	0.350946	0.17925	0.0287205	0.340571
95	0.317232	0.168687	0.0290431	0.307132
96	0.325797	0.1756	0.0239045	0.322688
97	0.341616	0.179991	0.023866	0.338834
98	0.364728	0.176569	0.0356394	0.351327
99	0.3651	0.183598	0.0374619	0.341686
100	0.390283	0.192403	0.0352017	0.361927
101	0.397855	0.192165	0.0367511	0.367739
102	0.413912	0.214484	0.0426368	0.383371
103	0.410248	0.207572	0.0456873	0.390053
104	0.388583	0.197303	0.0409054	0.377969
105	0.410855	0.211679	0.0421347	0.394011
106	0.395792	0.230307	0.028325	0.401537
107	0.39822	0.23062	0.0287355	0.395657
108	0.421505	0.226348	0.0265709	0.417212
109	0.426926	0.224234	0.0299869	0.438836
110	0.428568	0.243527	0.0307753	0.434073
111	0.439609	0.223776	0.0435359	0.425615
112	0.430962	0.189845	0.0501828	0.395653
113	0.40547	0.179517	0.0416997	0.377628
114	0.406547	0.20168	0.0369836	0.390604
115	0.40939	0.193	0.0332121	0.385232
116	0.420658	0.171264	0.0356803	0.397423
117	0.447904	0.132807	0.0665244	0.405826
118	0.433101	0.111747	0.0731031	0.376626
119	0.499279	0.0928571	0.0839406	0.411178
120	0.502804	0.05338	0.104094	0.406937
121	0.509118	0.0391983	0.116458	0.405913
122	0.498099	0.0661703	0.107035	0.411574
123	0.474355	0.0907505	0.0720633	0.41442
124	0.438168	0.126978	0.0515995	0.409176
125	0.440789	0.147221	0.0469541	0.429115
126	0.437356	0.164641	0.0385014	0.437459
127	0.418836	0.171196	0.0308974	0.417978
128	0.440082	0.190514	0.0302618	0.456472
129	0.428927	0.177326	0.031016	0.42887
130	0.400539	0.179124	0.0313999	0.397633
131	0.420369	0.198224	0.0329864	0.416423
132	0.453443	0.236963	0.0341403	0.457598
133	0.443417	0.234827	0.0275679	0.446382
134	0.396358	0.218687	0.0291718	0.395624
135	0.394288	0.222622	0.0259867	0.398809
136	0.403785	0.234374	0.030673	0.408006
137	0.408148	0.208648	0.0464355	0.395505
138	0.403807	0.19386	0.0486253	0.395833
139	0.398892	0.20707	0.0450553	0.396167
140	0.389791	0.221192	0.0444488	0.395775
141	0.366146	0.194378	0.0375142	0.379867
142	0.375596	0.188292	0.0457681	0.380006
143	0.409649	0.218174	0.0474028	0.411757
144	0.372255	0.181909	0.0531364	0.375196
145	0.375754	0.180736	0.0519543	0.387137
146	0.3664	0.186485	0.0457839	0.37324
147	0.370981	0.184324	0.0500095	0.376684
148	0.354015	0.169914	0.0401152	0.353971
149	0.350033	0.161241	0.029541	0.349061
150	0.343533	0.155246	0.0291278	0.355478
151	0.354828	0.174179	0.0276852	0.357045
152	0.340071	0.156717	0.0286491	0.345075
153	0.330827	0.158306	0.0237	0.34129
154	0.327229	0.149942	0.0224263	0.336059
155	0.341584	0.149349	0.0223659	0.358164
156	0.316646	0.148664	0.020542	0.331065
157	0.299851	0.166159	0.0163444	0.318892
158	0.304093	0.162445	0.0169914	0.31079
159	0.331891	0.176797	0.0166973	0.346649
160	0.320948	0.177046	0.0160235	0.340268
161	0.312392	0.179341	0.0130343	0.331342
162	0.33565	0.196821	0.0150028	0.353728
163	0.345755	0.188415	0.0187137	0.366999
164	0.347588	0.183754	0.0145123	0.365112
165	0.322415	0.191991	0.0165364	0.356116
166	0.30496	0.182945	0.0145772	0.33332
167	0.304359	0.172736	0.0118416	0.330838
168	0.287864	0.184595	0.0140661	0.306747
169	0.299838	0.19377	0.0151071	0.322379
170	0.302668	0.187522	0.0153735	0.325195
171	0.268298	0.166785	0.0168368	0.29063
172	0.28025	0.182098	0.0194028	0.299604
173	0.30468	0.195917	0.0200068	0.326126
174	0.310584	0.2025	0.0187061	0.322321
175	0.282608	0.169657	0.0217185	0.295583
176	0.287931	0.176846	0.0210283	0.300407
177	0.286073	0.175311	0.0243148	0.28607
178	0.271506	0.161655	0.024249	0.276778
179	0.256467	0.157572	0.0211112	0.268952
180	0.250853	0.136912	0.0198213	0.251467
181	0.254206	0.138774	0.019976	0.270425
182	0.237333	0.125767	0.0185164	0.251618
183	0.227791	0.119832	0.0178238	0.238629
184	0.242604	0.144601	0.0198949	0.256852
185	0.242707	0.146362	0.0170384	0.247928
186	0.244059	0.138375	0.0184179	0.250652
187	0.246559	0.158625	0.0192811	0.247889
188	0.238615	0.143399	0.0218793	0.237753
189	0.23451	0.140009	0.0168268	0.246125
190	0.214072	0.132885	0.016464	0.21961
191	0.22089	0.134015	0.0159731	0.227442
192	0.219884	0.133395	0.0127951	0.227304
193	0.235469	0.14075	0.0169673	0.233662
194	0.233185	0.15011	0.0227555	0.232281
195	0.223758	0.141095	0.019079	0.220311
196	0.225408	0.144169	0.01791	0.230849
197	0.212129	0.147734	0.0158331	0.218028
198	0.203089	0.130223	0.0142146	0.208019
199	0.208569	0.133934	0.0182147	0.215027
200	0.207305	0.134115	0.0196628	0.214701
201	0.182982	0.112651	0.017185	0.190538
202	0.199954	0.143894	0.0125503	0.216296
203	0.20001	0.14227	0.0137047	0.217037
204	0.184099	0.12495	0.0155833	0.198942
205	0.184795	0.107334	0.0175014	0.191896
206	0.200918	0.119263	0.0166685	0.201798
207	0.192091	0.11621	0.0123716	0.197893
208	0.195831	0.108503	0.0133562	0.198959
209	0.199781	0.121119	0.0148963	0.206078
210	0.183325	0.099407	0.0140548	0.179083
211	0.199746	0.11541	0.0132212	0.202476
212	0.214376	0.128996	0.0223234	0.212606
213	0.21124	0.128843	0.0194811	0.209383
214	0.214542	0.122557	0.025884	0.202054
215	0.203678	0.118376	0.0234018	0.19244
216	0.203175	0.137736	0.0209769	0.203923
217	0.176821	0.119213	0.0186401	0.172957
218	0.177663	0.10471	0.0223267	0.162395
219	0.190635	0.120287	0.0248716	0.176334
220	0.173379	0.115476	0.0187054	0.167666
221	0.165669	0.110927	0.0222978	0.160924
222	0.157368	0.108254	0.0256007	0.149286
223	0.154301	0.108019	0.021668	0.147935
224	0.155767	0.107187	0.0182287	0.152356
225	0.15809	0.109252	0.0184397	0.153265
226	0.150565	0.109587	0.0145413	0.152842
227	0.139635	0.104862	0.00849384	0.142512
228	0.142384	0.104311	0.0081263	0.148077
229	0.151116	0.112934	0.0081977	0.163897
230	0.152359	0.112488	0.00702706	0.163655
231	0.139545	0.103643	0.00687726	0.144949
232	0.139328	0.105943	0.00667928	0.15068
233	0.143827	0.104662	0.00911007	0.147232
234	0.143077	0.110708	0.00983367	0.148442
235	0.146573	0.115448	0.00931053	0.143208
236	0.137155	0.104813	0.0104681	0.132415
237	0.138228	0.109721	0.00974729	0.138334
238	0.155022	0.127206	0.0106268	0.153844
239	0.14948	0.120767	0.0132646	0.148303
240	0.140827	0.113415	0.00975147	0.145499
241	0.158675	0.125222	0.00977408	0.154947

## Sheet: VANC6_mCHH
bin	mCHH_Col	mCHH_VC6	mCHH_cmt23	mCHH_drm12
1	0.0388347	0.0314253	0.0133901	0.0405645
2	0.0384395	0.031092	0.0124631	0.0396657
3	0.0357871	0.0283687	0.0129699	0.0355736
4	0.0402569	0.0336368	0.0155479	0.0400644
5	0.0371526	0.0305	0.013911	0.0382543
6	0.0359422	0.0289525	0.0114033	0.0390228
7	0.0386261	0.0310964	0.0122124	0.0421003
8	0.0341373	0.0272052	0.0106324	0.0377042
9	0.0330853	0.0253404	0.00889743	0.0372855
10	0.0355238	0.0251112	0.00953611	0.0389839
11	0.0346357	0.024342	0.0101439	0.0370833
12	0.0364808	0.0266329	0.0112311	0.0393995
13	0.0398999	0.0282949	0.0126532	0.041252
14	0.0398523	0.026594	0.0133699	0.0400149
15	0.0398064	0.0264521	0.0134161	0.0406478
16	0.0426077	0.0268669	0.0136118	0.043306
17	0.0472667	0.0306515	0.0148691	0.0467509
18	0.0493346	0.0307401	0.0150126	0.0469581
19	0.0484435	0.030534	0.0133708	0.0468839
20	0.0530808	0.0330309	0.0122354	0.0532066
21	0.0535472	0.0322593	0.0127404	0.0518863
22	0.0558628	0.0327813	0.0152438	0.0530352
23	0.0581016	0.0333731	0.0166498	0.0547799
24	0.0577644	0.0313626	0.0190029	0.0534011
25	0.0555511	0.0305857	0.0195942	0.0530629
26	0.0624606	0.0348171	0.0232647	0.0592476
27	0.0670951	0.0354724	0.0270982	0.0651761
28	0.0699732	0.0380084	0.0220385	0.062446
29	0.0690231	0.0363353	0.0233176	0.06363
30	0.0695585	0.0379757	0.0281254	0.0693537
31	0.0753268	0.0399336	0.0282753	0.069239
32	0.0779658	0.0407565	0.0256576	0.0708727
33	0.0788341	0.0417529	0.0240235	0.0650658
34	0.0813128	0.0431666	0.0294732	0.0676808
35	0.0768855	0.0413915	0.0313918	0.069207
36	0.0821292	0.0429607	0.0258876	0.066391
37	0.0833269	0.0440948	0.0271762	0.0700095
38	0.0785145	0.0403401	0.0246632	0.06897
39	0.0823561	0.0422244	0.0273026	0.0716695
40	0.0888566	0.0463896	0.0289881	0.0761897
41	0.0835148	0.0470982	0.0264818	0.0773966
42	0.0829119	0.0449574	0.0218716	0.0823906
43	0.0747235	0.040007	0.0167192	0.0807761
44	0.073108	0.040599	0.0149545	0.0789594
45	0.0716151	0.0393157	0.0162452	0.0780673
46	0.0731728	0.0389975	0.0186112	0.0796543
47	0.0720291	0.0400307	0.0187517	0.0784859
48	0.0684257	0.0382279	0.0160094	0.08047
49	0.0723866	0.0402673	0.0160947	0.0819477
50	0.0730751	0.0421966	0.0175588	0.0820443
51	0.072251	0.0402523	0.0160764	0.0822705
52	0.0780892	0.043578	0.0237491	0.0843963
53	0.0858231	0.0482804	0.0263795	0.086026
54	0.0916022	0.0507049	0.0279617	0.0868247
55	0.0914309	0.0508738	0.0262135	0.0800926
56	0.0853681	0.0465772	0.0245348	0.0760388
57	0.0889227	0.044903	0.0317346	0.0803376
58	0.0965994	0.0468134	0.0284071	0.0786017
59	0.0977218	0.0433604	0.0304242	0.0846887
60	0.100968	0.0446792	0.0352384	0.0880281
61	0.103523	0.0436158	0.0341671	0.09131
62	0.0961073	0.0397364	0.0319507	0.0871491
63	0.0956459	0.0414456	0.0284716	0.0912429
64	0.100168	0.0452852	0.0261102	0.0969543
65	0.100376	0.0450922	0.02668	0.100201
66	0.0946972	0.0424949	0.0234634	0.0982477
67	0.0965709	0.0449452	0.0215326	0.101837
68	0.0952424	0.0452936	0.019815	0.104075
69	0.0957554	0.0435053	0.0170041	0.107942
70	0.0991817	0.0445839	0.0177462	0.109218
71	0.096921	0.046699	0.0199244	0.106926
72	0.102665	0.0483881	0.0201772	0.116049
73	0.100061	0.0465558	0.0164577	0.11593
74	0.0966865	0.0448306	0.0147031	0.111165
75	0.0967721	0.045823	0.014575	0.113421
76	0.0981953	0.0467035	0.0158109	0.112998
77	0.0954929	0.0430175	0.0173281	0.109692
78	0.0994686	0.0462138	0.0199825	0.111467
79	0.0974635	0.043059	0.0187212	0.111039
80	0.0937228	0.040192	0.0166849	0.106211
81	0.0910506	0.0386285	0.0169818	0.102762
82	0.100354	0.0426285	0.0215406	0.109624
83	0.0993305	0.0391746	0.0219444	0.108436
84	0.101815	0.040907	0.0232706	0.111472
85	0.10893	0.0422078	0.0252935	0.11765
86	0.115005	0.0395011	0.0281246	0.124665
87	0.117619	0.0414876	0.0275775	0.128243
88	0.119704	0.0426297	0.0282425	0.12496
89	0.117058	0.0405398	0.0284826	0.120831
90	0.115849	0.0393971	0.0281813	0.1171
91	0.115934	0.0396649	0.0298066	0.116348
92	0.116947	0.0419059	0.0309958	0.118202
93	0.118687	0.0417806	0.03235	0.119061
94	0.120011	0.0379621	0.033633	0.114746
95	0.128011	0.0416205	0.040733	0.124805
96	0.134832	0.0428955	0.0452228	0.127638
97	0.140813	0.0409604	0.0505341	0.12679
98	0.149009	0.0432303	0.0579226	0.128256
99	0.156359	0.0473314	0.0625096	0.132897
100	0.147791	0.0448103	0.0577612	0.128668
101	0.148409	0.044648	0.0541785	0.12522
102	0.14365	0.0442226	0.0497255	0.126978
103	0.143573	0.0468361	0.0468034	0.132835
104	0.137494	0.0465179	0.0433904	0.129348
105	0.136787	0.0455193	0.0409191	0.130192
106	0.133935	0.0476575	0.0359129	0.129505
107	0.134306	0.050487	0.0348033	0.136064
108	0.138758	0.0490695	0.0376745	0.141231
109	0.140535	0.0483959	0.0429202	0.138208
110	0.141343	0.0506389	0.044675	0.140179
111	0.144141	0.0487615	0.0460165	0.142319
112	0.157093	0.0465965	0.0528168	0.141327
113	0.152394	0.0437874	0.0521396	0.133888
114	0.155663	0.0469921	0.0539368	0.138078
115	0.152995	0.0409728	0.0591795	0.126544
116	0.165462	0.0402158	0.0674664	0.134096
117	0.166243	0.0400474	0.0692537	0.138437
118	0.180865	0.0396817	0.0823444	0.145501
119	0.193439	0.0335967	0.0948736	0.142941
120	0.210834	0.0250889	0.10738	0.146627
121	0.227295	0.0238728	0.118934	0.160118
122	0.210618	0.0279576	0.103538	0.152421
123	0.183414	0.0318596	0.0820931	0.143499
124	0.160152	0.0312146	0.0618198	0.13825
125	0.151663	0.032337	0.0491174	0.141979
126	0.14644	0.0353899	0.0465171	0.142493
127	0.140891	0.0371925	0.0403848	0.140803
128	0.135122	0.0360782	0.0369883	0.138418
129	0.137533	0.0361021	0.036352	0.13838
130	0.144821	0.0410337	0.0391988	0.143016
131	0.142803	0.0414466	0.0399943	0.142569
132	0.143846	0.0444423	0.0459524	0.137091
133	0.142874	0.0475056	0.0449485	0.136452
134	0.143953	0.0465842	0.0449674	0.137637
135	0.146929	0.0499538	0.0455472	0.1404
136	0.146305	0.0493211	0.0487379	0.134902
137	0.154933	0.0531503	0.0559526	0.140351
138	0.149966	0.0491159	0.0537068	0.139238
139	0.152511	0.0522318	0.0569312	0.143124
140	0.15178	0.0572113	0.0583688	0.14465
141	0.152049	0.0548491	0.0619363	0.142109
142	0.151675	0.0492696	0.0649541	0.137891
143	0.149575	0.0486684	0.0638159	0.138544
144	0.143278	0.0474152	0.0601006	0.135855
145	0.138362	0.0434737	0.0564133	0.13127
146	0.139911	0.0452207	0.0539546	0.132873
147	0.135044	0.0469596	0.0506055	0.127473
148	0.132629	0.0444978	0.0470672	0.126283
149	0.131599	0.0438245	0.044704	0.12723
150	0.127164	0.0417689	0.0402142	0.127228
151	0.12714	0.0418713	0.0412458	0.127523
152	0.125054	0.0389844	0.0379364	0.127856
153	0.122868	0.0379666	0.0342637	0.128817
154	0.119294	0.0406925	0.0310058	0.125737
155	0.116329	0.0426207	0.0293571	0.124095
156	0.115152	0.0422697	0.0255369	0.1238
157	0.114688	0.0462003	0.0245739	0.124645
158	0.1113	0.0445172	0.0236354	0.122751
159	0.107691	0.0420118	0.0219766	0.120719
160	0.104698	0.0425086	0.0190841	0.118103
161	0.0990399	0.0429451	0.017827	0.115501
162	0.103037	0.044743	0.0187207	0.118732
163	0.106502	0.0437589	0.0220308	0.118648
164	0.104405	0.0449242	0.0212426	0.116744
165	0.107594	0.0484443	0.0220849	0.118873
166	0.104581	0.0470092	0.0207326	0.120137
167	0.105899	0.0477849	0.0202335	0.122469
168	0.105231	0.0507366	0.020133	0.121207
169	0.104096	0.0510464	0.0210902	0.119912
170	0.105355	0.0502724	0.0232002	0.121257
171	0.102663	0.0496174	0.0224732	0.115721
172	0.101405	0.0476262	0.0238338	0.115205
173	0.108433	0.0508075	0.0259421	0.123045
174	0.10223	0.0465342	0.0243351	0.110337
175	0.103891	0.0465186	0.0243027	0.109993
176	0.107348	0.0459537	0.0262016	0.112142
177	0.109578	0.0466268	0.0317364	0.111183
178	0.10747	0.0448965	0.0337052	0.108009
179	0.108407	0.044264	0.0350572	0.108928
180	0.105722	0.0445155	0.0332789	0.104706
181	0.101653	0.0438013	0.0333082	0.103301
182	0.097089	0.0406228	0.0325151	0.100403
183	0.0968392	0.0434272	0.0313425	0.101582
184	0.0909275	0.0413585	0.0286505	0.0918101
185	0.092317	0.0404756	0.0254843	0.100193
186	0.0919922	0.0413949	0.0280055	0.0993372
187	0.0911098	0.0439085	0.0273925	0.0924764
188	0.0875494	0.0410032	0.0244607	0.0948449
189	0.0843027	0.0389189	0.0247198	0.0919193
190	0.0861066	0.0440758	0.0249177	0.0917315
191	0.0844567	0.0452192	0.0220693	0.0912009
192	0.0850072	0.0433254	0.0209468	0.0906173
193	0.0870108	0.0459907	0.0228867	0.0882898
194	0.0769561	0.0412055	0.019266	0.0803005
195	0.0770628	0.0406841	0.0192822	0.0813509
196	0.0758381	0.0394614	0.0184089	0.0821178
197	0.0767134	0.0412177	0.0188044	0.0816318
198	0.0742619	0.0385783	0.0182309	0.081765
199	0.0759575	0.0382326	0.018312	0.0806035
200	0.0722202	0.0373529	0.0196952	0.0761015
201	0.0757227	0.0373245	0.0213811	0.0817734
202	0.0773945	0.0414178	0.0257999	0.0841357
203	0.0815337	0.043271	0.0328216	0.0856727
204	0.0773244	0.0395968	0.0271277	0.081684
205	0.0789491	0.041756	0.0257067	0.0827169
206	0.0818114	0.0435451	0.028131	0.0865277
207	0.0769738	0.0411265	0.0264049	0.0814882
208	0.075988	0.0411729	0.024175	0.0805871
209	0.0747592	0.0379744	0.0205365	0.0837402
210	0.0743198	0.0395162	0.0207835	0.0827221
211	0.0755149	0.0389936	0.0240489	0.0852608
212	0.0739936	0.0389208	0.0231245	0.082725
213	0.0810543	0.0392442	0.0277164	0.0842529
214	0.0831384	0.0404815	0.0297354	0.0819892
215	0.0797458	0.0395813	0.0278899	0.0779598
216	0.0755925	0.0372048	0.0273197	0.0752546
217	0.0730419	0.037523	0.0254259	0.0714864
218	0.0723129	0.0375842	0.0245649	0.0688385
219	0.069407	0.0378164	0.024382	0.0651304
220	0.0674608	0.0374064	0.0229875	0.0625115
221	0.0622877	0.0355055	0.0232183	0.0570825
222	0.0636595	0.0378538	0.0243397	0.0600699
223	0.0605596	0.0370431	0.019717	0.0593096
224	0.0554837	0.0376551	0.0171344	0.0559857
225	0.056507	0.0385658	0.0185835	0.0585957
226	0.0539496	0.0383128	0.0159633	0.0597082
227	0.0522178	0.0381144	0.0141767	0.0603149
228	0.0490528	0.0362411	0.0144161	0.057636
229	0.0496082	0.0363518	0.016274	0.0565447
230	0.049917	0.0369098	0.017563	0.0569628
231	0.0471644	0.0361525	0.0114173	0.0535988
232	0.0489968	0.0359997	0.0113024	0.0552187
233	0.0469581	0.0341669	0.0131367	0.0541105
234	0.0471152	0.0342007	0.0119369	0.0550157
235	0.0470295	0.03491	0.0112757	0.0533644
236	0.0469187	0.0335185	0.0112336	0.0520993
237	0.0468874	0.03388	0.0109366	0.0525315
238	0.0450424	0.0334348	0.0110464	0.0482659
239	0.0497078	0.0355586	0.0128005	0.0522007
240	0.0477365	0.0361024	0.0112786	0.0542283
241	0.0531711	0.040554	0.0141873	0.0566432

## Sheet: VANC1_mCG
bin	mCG_Colrep2	mCG_VANC1rep2	mCG_cmt23	mCG_drm12
1	0.49325	0.451855	0.474567	0.452061
2	0.482215	0.449125	0.46254	0.438233
3	0.484202	0.463475	0.470565	0.446016
4	0.485064	0.46432	0.468337	0.441542
5	0.484703	0.466421	0.476231	0.442963
6	0.483001	0.463551	0.471255	0.439432
7	0.48637	0.462732	0.470858	0.441202
8	0.482101	0.46238	0.468739	0.441296
9	0.480573	0.462383	0.472539	0.443853
10	0.483963	0.464208	0.470786	0.437767
11	0.496456	0.4729	0.481213	0.44588
12	0.486211	0.469011	0.465469	0.429915
13	0.501798	0.478614	0.479027	0.442177
14	0.510978	0.489829	0.49629	0.457984
15	0.514647	0.492409	0.499506	0.4717
16	0.506333	0.482739	0.492658	0.458851
17	0.512792	0.485392	0.504044	0.472577
18	0.508456	0.470413	0.494498	0.466455
19	0.496848	0.457659	0.476057	0.450211
20	0.492301	0.446495	0.475662	0.4536
21	0.499519	0.456787	0.473666	0.452031
22	0.508589	0.467307	0.479328	0.455955
23	0.503046	0.464324	0.475707	0.449679
24	0.507176	0.476454	0.485581	0.461854
25	0.520754	0.48405	0.501739	0.47613
26	0.511989	0.479289	0.498391	0.466643
27	0.50604	0.460801	0.492791	0.464362
28	0.521865	0.472508	0.50204	0.472672
29	0.524376	0.467956	0.502082	0.477597
30	0.528789	0.480512	0.508629	0.483166
31	0.52006	0.469815	0.500275	0.473558
32	0.51578	0.461172	0.50011	0.468514
33	0.520953	0.466124	0.497152	0.470364
34	0.522557	0.46683	0.491658	0.464247
35	0.507885	0.460286	0.488632	0.463759
36	0.521543	0.469571	0.506445	0.476575
37	0.515539	0.459787	0.499037	0.471252
38	0.503449	0.449258	0.487849	0.463645
39	0.513075	0.449274	0.497668	0.471762
40	0.509823	0.447766	0.496431	0.474841
41	0.503759	0.432004	0.487825	0.458967
42	0.505649	0.431083	0.486122	0.463112
43	0.506396	0.432398	0.492562	0.466913
44	0.526228	0.446553	0.505502	0.481114
45	0.516277	0.444653	0.495574	0.470494
46	0.527691	0.462529	0.502164	0.474551
47	0.516661	0.448889	0.494756	0.471754
48	0.508236	0.452089	0.488621	0.469203
49	0.496715	0.432961	0.481854	0.460463
50	0.494669	0.442091	0.481682	0.457227
51	0.501153	0.441716	0.484718	0.457434
52	0.498664	0.446602	0.481403	0.456811
53	0.515436	0.462784	0.495607	0.466333
54	0.514986	0.461925	0.496225	0.468679
55	0.512702	0.469061	0.492744	0.467093
56	0.513195	0.471148	0.500962	0.472232
57	0.511038	0.4762	0.493312	0.457843
58	0.513403	0.482582	0.493591	0.468433
59	0.517719	0.494694	0.501647	0.473284
60	0.521433	0.491383	0.511575	0.481842
61	0.530216	0.489498	0.513183	0.486389
62	0.535095	0.491701	0.516892	0.487694
63	0.532932	0.472383	0.510707	0.486781
64	0.535954	0.479432	0.516509	0.489821
65	0.542726	0.484134	0.524776	0.496927
66	0.551664	0.485495	0.529848	0.506148
67	0.542121	0.480055	0.525276	0.497
68	0.541626	0.483056	0.528069	0.49522
69	0.537864	0.484029	0.527405	0.498883
70	0.548142	0.491841	0.535795	0.501972
71	0.543758	0.488575	0.530583	0.492791
72	0.535912	0.481265	0.524819	0.489501
73	0.5322	0.477396	0.520336	0.485567
74	0.548163	0.486111	0.533233	0.500725
75	0.555386	0.485591	0.539774	0.505767
76	0.552204	0.481115	0.537202	0.501633
77	0.554277	0.485765	0.538379	0.508022
78	0.565855	0.497445	0.551263	0.514717
79	0.556351	0.495404	0.542291	0.506626
80	0.571677	0.510277	0.552621	0.512587
81	0.569265	0.507573	0.557408	0.516174
82	0.572583	0.51167	0.564908	0.521325
83	0.594612	0.528432	0.57868	0.533901
84	0.610673	0.536813	0.59468	0.54465
85	0.609976	0.525582	0.594151	0.551578
86	0.597447	0.5164	0.586677	0.540636
87	0.589771	0.502301	0.581095	0.534313
88	0.601221	0.514444	0.590643	0.547385
89	0.597376	0.506987	0.588293	0.538765
90	0.625719	0.526713	0.608172	0.556707
91	0.632903	0.521346	0.614075	0.559817
92	0.654374	0.528689	0.63157	0.5765
93	0.666489	0.544872	0.645488	0.586417
94	0.675908	0.576401	0.655291	0.600658
95	0.674444	0.57569	0.65696	0.603577
96	0.679765	0.579159	0.659195	0.606134
97	0.685649	0.585889	0.661943	0.612779
98	0.692245	0.582588	0.66669	0.620155
99	0.706923	0.592705	0.68296	0.630095
100	0.705936	0.595893	0.687894	0.636759
101	0.709914	0.591898	0.692692	0.638538
102	0.728354	0.611943	0.70677	0.652062
103	0.724835	0.599196	0.702334	0.655339
104	0.727929	0.599175	0.710306	0.659313
105	0.730852	0.619067	0.717832	0.671417
106	0.737753	0.605036	0.718961	0.676137
107	0.750204	0.599958	0.731388	0.685987
108	0.764343	0.614887	0.748065	0.696899
109	0.776839	0.610241	0.757317	0.702427
110	0.778753	0.604144	0.751967	0.699113
111	0.794089	0.611309	0.775107	0.716003
112	0.790787	0.599029	0.774871	0.718458
113	0.80452	0.604355	0.782732	0.729544
114	0.810009	0.598008	0.794631	0.73594
115	0.808143	0.582344	0.79678	0.734245
116	0.811869	0.594901	0.796721	0.737565
117	0.829304	0.587606	0.816019	0.751842
118	0.83062	0.503504	0.821079	0.748192
119	0.836044	0.424436	0.817678	0.748695
120	0.847842	0.350731	0.827588	0.758118
121	0.855379	0.211122	0.809699	0.731713
122	0.860391	0.362795	0.836373	0.764331
123	0.849146	0.434078	0.8316	0.764078
124	0.841012	0.497725	0.822795	0.764104
125	0.836348	0.584333	0.824086	0.763763
126	0.825574	0.597071	0.810568	0.755099
127	0.826851	0.60551	0.812743	0.757663
128	0.828091	0.627841	0.813077	0.750785
129	0.820369	0.62759	0.80454	0.7415
130	0.81413	0.612587	0.790518	0.73414
131	0.815218	0.627428	0.795568	0.727505
132	0.805972	0.628612	0.783503	0.726544
133	0.810751	0.634031	0.790705	0.732231
134	0.808202	0.651421	0.789079	0.732646
135	0.799882	0.638096	0.775037	0.72475
136	0.794583	0.645092	0.773482	0.721399
137	0.789666	0.648665	0.770448	0.719096
138	0.788207	0.64329	0.76232	0.713091
139	0.779782	0.639148	0.762694	0.712804
140	0.765188	0.632408	0.746112	0.69918
141	0.771035	0.638957	0.750614	0.702596
142	0.759483	0.626141	0.740156	0.697636
143	0.750123	0.610777	0.727347	0.68227
144	0.743802	0.616654	0.717248	0.671497
145	0.735329	0.612997	0.705671	0.662253
146	0.729066	0.611117	0.707744	0.653025
147	0.726574	0.622072	0.706395	0.649178
148	0.727127	0.610401	0.709289	0.646122
149	0.732815	0.59381	0.70941	0.643011
150	0.717656	0.587156	0.689733	0.634816
151	0.69599	0.568313	0.672581	0.61753
152	0.687496	0.574739	0.656254	0.610835
153	0.668765	0.57236	0.642203	0.596558
154	0.658021	0.561679	0.633464	0.583783
155	0.653951	0.557022	0.626002	0.578639
156	0.646629	0.556008	0.622512	0.57992
157	0.639214	0.55345	0.613873	0.570136
158	0.62954	0.549278	0.60545	0.560295
159	0.62749	0.550391	0.605463	0.561578
160	0.617417	0.539919	0.595481	0.552925
161	0.619469	0.546231	0.591244	0.54728
162	0.615473	0.542878	0.593245	0.547394
163	0.596249	0.518915	0.572217	0.528128
164	0.603058	0.517145	0.574808	0.535181
165	0.589631	0.500567	0.564754	0.523517
166	0.590261	0.499175	0.562682	0.523774
167	0.585028	0.502934	0.563844	0.524301
168	0.561359	0.490403	0.545968	0.506627
169	0.561177	0.495135	0.54098	0.510101
170	0.549252	0.487784	0.535717	0.499699
171	0.565411	0.498823	0.546918	0.509058
172	0.568	0.498132	0.547441	0.512835
173	0.560234	0.496372	0.541371	0.510321
174	0.562191	0.493503	0.541128	0.515045
175	0.556875	0.493931	0.534852	0.508737
176	0.564478	0.503681	0.54557	0.517559
177	0.564275	0.507806	0.547901	0.520088
178	0.56819	0.513011	0.548908	0.522634
179	0.566008	0.511294	0.543513	0.511626
180	0.560819	0.509687	0.539964	0.508182
181	0.551878	0.508927	0.537373	0.508131
182	0.547637	0.51091	0.534932	0.503913
183	0.561043	0.517198	0.543861	0.512628
184	0.556742	0.514914	0.537288	0.506801
185	0.555076	0.51358	0.544979	0.512175
186	0.549811	0.500842	0.534351	0.5021
187	0.546854	0.496341	0.531379	0.500849
188	0.550416	0.496511	0.529569	0.497754
189	0.541991	0.485768	0.525521	0.495666
190	0.536926	0.490849	0.521934	0.495526
191	0.545868	0.489835	0.52934	0.499767
192	0.552233	0.50209	0.534858	0.508539
193	0.542353	0.490712	0.52303	0.492472
194	0.562004	0.503092	0.534697	0.504587
195	0.562672	0.49819	0.542219	0.51005
196	0.556948	0.492613	0.543056	0.509406
197	0.551145	0.481853	0.541478	0.508802
198	0.547425	0.464883	0.530979	0.499637
199	0.536085	0.463741	0.517863	0.491007
200	0.529114	0.456101	0.513383	0.481953
201	0.528522	0.463468	0.515253	0.484321
202	0.532188	0.473608	0.51057	0.484493
203	0.51615	0.463227	0.498228	0.469652
204	0.529619	0.481432	0.511139	0.486423
205	0.533072	0.482736	0.511489	0.486183
206	0.541367	0.493924	0.526491	0.498845
207	0.543224	0.499483	0.52605	0.495719
208	0.550818	0.497352	0.525522	0.495172
209	0.535504	0.48058	0.51784	0.489439
210	0.529671	0.476426	0.509415	0.483758
211	0.522711	0.470561	0.512193	0.483608
212	0.53646	0.488965	0.522115	0.495427
213	0.533332	0.481145	0.520374	0.491725
214	0.536926	0.493579	0.522241	0.489972
215	0.524622	0.481168	0.511037	0.479549
216	0.517522	0.475827	0.505623	0.474497
217	0.525269	0.493183	0.512342	0.485789
218	0.510556	0.48472	0.503801	0.475775
219	0.511109	0.476401	0.494915	0.466244
220	0.50553	0.463519	0.48959	0.461144
221	0.515473	0.476823	0.497205	0.467305
222	0.513164	0.471356	0.48687	0.460201
223	0.535145	0.491069	0.506642	0.474272
224	0.546219	0.505167	0.520446	0.487817
225	0.513225	0.477594	0.488641	0.460847
226	0.504355	0.472199	0.483514	0.457334
227	0.512142	0.481552	0.487688	0.462687
228	0.511968	0.478403	0.488397	0.460543
229	0.505387	0.471596	0.483832	0.456704
230	0.492217	0.465541	0.473459	0.441463
231	0.480359	0.449363	0.457829	0.4343
232	0.487946	0.464444	0.469529	0.439781
233	0.484779	0.463811	0.463708	0.437355
234	0.499713	0.478824	0.477576	0.45161
235	0.501974	0.479088	0.479432	0.459994
236	0.521096	0.496349	0.496148	0.475793
237	0.521734	0.494667	0.496741	0.476431
238	0.499029	0.469421	0.477308	0.458463
239	0.488637	0.458247	0.4693	0.448854
240	0.500102	0.46239	0.474112	0.459454
241	0.489186	0.441289	0.467932	0.446397

## Sheet: VANC1_mCHG
bin	mCHG_Colrep2	mCHG_VANC1rep2	mCHG_cmt23	mCHG_drm12
1	0.227325	0.0843652	0.0123023	0.234003
2	0.218951	0.0792128	0.0101535	0.222824
3	0.217669	0.0798847	0.00897664	0.225366
4	0.215484	0.0814136	0.0103629	0.226627
5	0.209286	0.0789883	0.0110302	0.219239
6	0.216929	0.0787393	0.0113818	0.21947
7	0.227557	0.082521	0.0139397	0.230299
8	0.233883	0.0821676	0.0142641	0.228745
9	0.211577	0.0764811	0.0127581	0.211593
10	0.210659	0.0736069	0.0136087	0.208979
11	0.22277	0.0814171	0.0139877	0.222196
12	0.227543	0.0800376	0.0150838	0.225076
13	0.23734	0.0875662	0.0174349	0.232499
14	0.244633	0.0859714	0.0175683	0.234943
15	0.252051	0.0894426	0.021513	0.242065
16	0.235277	0.0841462	0.0170423	0.228991
17	0.236206	0.0786191	0.018538	0.231278
18	0.236106	0.0807611	0.0177655	0.237685
19	0.23175	0.0771459	0.0159409	0.233825
20	0.236028	0.0757428	0.0153343	0.235271
21	0.22735	0.0778451	0.014953	0.230155
22	0.237389	0.0762099	0.0154807	0.237157
23	0.236097	0.0752526	0.0119445	0.236329
24	0.235078	0.0769953	0.0114255	0.236715
25	0.239603	0.0815564	0.0127092	0.238844
26	0.239572	0.0806075	0.0124444	0.239673
27	0.247872	0.0812979	0.0158004	0.244139
28	0.242663	0.079074	0.0167373	0.241859
29	0.245266	0.0801665	0.0142916	0.24682
30	0.252419	0.0795154	0.0154651	0.252935
31	0.243097	0.0693112	0.0147967	0.242163
32	0.255044	0.0755559	0.0141471	0.25199
33	0.245638	0.0750693	0.0123281	0.246922
34	0.246634	0.0726411	0.0118288	0.251157
35	0.25289	0.0701356	0.0115219	0.256045
36	0.258708	0.0753837	0.0119693	0.268434
37	0.239048	0.0655811	0.0109197	0.248504
38	0.252135	0.0690507	0.0105625	0.251721
39	0.251082	0.0728527	0.0103596	0.253026
40	0.240371	0.0726157	0.0117853	0.248487
41	0.252388	0.0732597	0.0129539	0.253502
42	0.244632	0.068106	0.0126754	0.245462
43	0.250176	0.0653004	0.0149032	0.251248
44	0.250189	0.0663834	0.0139783	0.249208
45	0.259734	0.0663217	0.015458	0.255415
46	0.242404	0.0648917	0.0156561	0.241485
47	0.23514	0.0613678	0.0159061	0.230348
48	0.239886	0.0604985	0.013674	0.236005
49	0.248674	0.0648118	0.0162885	0.244633
50	0.250043	0.0679565	0.0169471	0.244054
51	0.255684	0.0651457	0.0171724	0.246761
52	0.260729	0.0668931	0.0195442	0.253963
53	0.251534	0.0655321	0.0195318	0.244579
54	0.249182	0.0643685	0.0196947	0.239169
55	0.259033	0.0647245	0.0180729	0.24948
56	0.246283	0.0640353	0.0175492	0.244402
57	0.249185	0.0626772	0.0182403	0.2458
58	0.24867	0.0617312	0.017203	0.254371
59	0.255783	0.0635532	0.0185831	0.262723
60	0.25316	0.0591328	0.0181932	0.254723
61	0.260267	0.0640718	0.0187355	0.254468
62	0.254804	0.0614744	0.0190106	0.252178
63	0.255978	0.062306	0.0149075	0.255343
64	0.265886	0.0678126	0.0152284	0.268775
65	0.275075	0.0589392	0.0156944	0.271804
66	0.279563	0.066102	0.017264	0.276227
67	0.287662	0.0712216	0.0186709	0.284322
68	0.271253	0.0636607	0.0192053	0.269601
69	0.28033	0.0693607	0.0192467	0.27782
70	0.28508	0.0718607	0.0182897	0.27796
71	0.289124	0.0703994	0.0183739	0.28402
72	0.282619	0.0679976	0.016383	0.281523
73	0.286905	0.0700615	0.0157101	0.290089
74	0.292268	0.0717468	0.0148767	0.288271
75	0.283777	0.0635822	0.0149596	0.28505
76	0.288531	0.0623589	0.0157949	0.285845
77	0.292517	0.0674458	0.0183036	0.290602
78	0.288444	0.072852	0.0195475	0.288036
79	0.298271	0.0730542	0.0235931	0.2941
80	0.312021	0.0732211	0.0272432	0.306293
81	0.307924	0.0696141	0.0254427	0.304146
82	0.304509	0.0679463	0.0265068	0.297082
83	0.312133	0.0691187	0.0284961	0.301073
84	0.310758	0.0633384	0.0331993	0.292068
85	0.313476	0.0634698	0.0314057	0.292829
86	0.323334	0.0645609	0.0319915	0.296045
87	0.339178	0.068551	0.0338944	0.309467
88	0.342368	0.0688041	0.0348098	0.316917
89	0.35396	0.0809475	0.0371408	0.324811
90	0.349267	0.0783141	0.0427146	0.317996
91	0.360141	0.0744762	0.0457462	0.327426
92	0.366459	0.0678672	0.048539	0.323377
93	0.368421	0.0788292	0.052257	0.324752
94	0.376426	0.0766173	0.0471359	0.338758
95	0.373942	0.0788207	0.0408977	0.340868
96	0.377995	0.0793702	0.0386766	0.344044
97	0.372853	0.0829163	0.0351013	0.349077
98	0.383369	0.0770309	0.0361998	0.354898
99	0.389233	0.0724292	0.0409239	0.357545
100	0.383029	0.0700134	0.0372542	0.360137
101	0.396816	0.0701632	0.0413203	0.368126
102	0.4001	0.0700191	0.0426957	0.368358
103	0.392017	0.0684159	0.0394424	0.36189
104	0.396883	0.0698784	0.0411189	0.366709
105	0.399206	0.0751503	0.0444702	0.367868
106	0.397156	0.0718651	0.0420286	0.371202
107	0.408018	0.0679007	0.0439197	0.380647
108	0.42058	0.0694304	0.0432454	0.394353
109	0.428119	0.0785497	0.0417006	0.404386
110	0.43112	0.0692878	0.043167	0.400225
111	0.425874	0.0674569	0.0446061	0.39863
112	0.434289	0.0709029	0.046537	0.403939
113	0.450493	0.0873251	0.0437602	0.425804
114	0.444915	0.0728801	0.0450297	0.422623
115	0.432149	0.0593766	0.0418057	0.41172
116	0.438963	0.065544	0.0408706	0.420446
117	0.455193	0.0686143	0.0435935	0.432362
118	0.477371	0.0571033	0.0550128	0.440434
119	0.490185	0.0536135	0.0631927	0.446931
120	0.516693	0.0466108	0.0616516	0.455065
121	0.531445	0.0361189	0.0699188	0.464989
122	0.500655	0.0471159	0.0648649	0.445121
123	0.50126	0.0519779	0.0608069	0.450764
124	0.479941	0.0581917	0.049716	0.453768
125	0.477194	0.0759362	0.0447661	0.466371
126	0.451668	0.0671363	0.0382386	0.438449
127	0.4455	0.0610114	0.0363033	0.438931
128	0.424636	0.0614561	0.0355664	0.40946
129	0.43626	0.0722377	0.0390881	0.419737
130	0.44611	0.0641698	0.04147	0.419234
131	0.432463	0.0589827	0.0413535	0.410763
132	0.417508	0.065953	0.0390868	0.403589
133	0.427411	0.0648108	0.0420159	0.40726
134	0.421038	0.0669517	0.045135	0.393177
135	0.418215	0.0695206	0.043394	0.387539
136	0.410553	0.0670016	0.0401403	0.380823
137	0.413464	0.067087	0.0390385	0.391898
138	0.39665	0.069043	0.0342632	0.382236
139	0.392269	0.069754	0.0321188	0.388367
140	0.376551	0.0717354	0.0312221	0.369156
141	0.38295	0.0730432	0.0330612	0.378521
142	0.371429	0.0675373	0.0300397	0.362821
143	0.377022	0.0707278	0.0346909	0.35804
144	0.375306	0.0691263	0.0374447	0.346262
145	0.378468	0.078007	0.0407014	0.348752
146	0.384589	0.0762519	0.0414324	0.344746
147	0.381974	0.079603	0.0483759	0.33834
148	0.380221	0.0839499	0.0530977	0.330719
149	0.390819	0.0813385	0.0547783	0.333394
150	0.375207	0.0726215	0.0495821	0.323219
151	0.372314	0.0789569	0.0467493	0.329751
152	0.354978	0.0728087	0.0428606	0.320021
153	0.339699	0.0665413	0.0379481	0.304368
154	0.328673	0.0670397	0.0360527	0.297267
155	0.334483	0.0665742	0.0341443	0.303977
156	0.325811	0.0696761	0.0298054	0.301654
157	0.323596	0.0645073	0.0298223	0.29442
158	0.309722	0.0636399	0.0286391	0.286823
159	0.316344	0.065806	0.0288498	0.293813
160	0.314181	0.0706332	0.0315461	0.287877
161	0.313927	0.0679321	0.0326898	0.281326
162	0.314592	0.0722169	0.033316	0.283788
163	0.318018	0.0733253	0.0341724	0.282686
164	0.306894	0.0673555	0.0321	0.281751
165	0.291335	0.0628543	0.0276487	0.278583
166	0.300028	0.0661157	0.0236963	0.289505
167	0.284316	0.0663735	0.0215072	0.272609
168	0.287247	0.0680925	0.0210993	0.278308
169	0.278923	0.070793	0.0203039	0.269598
170	0.27053	0.068914	0.0219244	0.261386
171	0.281342	0.0679747	0.0223149	0.273834
172	0.270163	0.0651997	0.0182138	0.265687
173	0.268442	0.0668769	0.0167129	0.264647
174	0.26802	0.0642945	0.017524	0.267451
175	0.266874	0.0670683	0.0184626	0.26557
176	0.261063	0.0640855	0.0190125	0.253901
177	0.277087	0.0690381	0.0186472	0.266479
178	0.282759	0.0722313	0.0190089	0.273416
179	0.272701	0.0677238	0.0184499	0.262716
180	0.266401	0.0668978	0.0194484	0.256091
181	0.262055	0.0689096	0.0171135	0.256354
182	0.261784	0.0659244	0.0180581	0.251845
183	0.264101	0.0729752	0.0181492	0.256787
184	0.260758	0.0723381	0.0162643	0.254684
185	0.265461	0.0686768	0.0189829	0.250965
186	0.254004	0.0689792	0.0171348	0.25035
187	0.253347	0.0751376	0.01771	0.247256
188	0.26427	0.0717983	0.0191882	0.254546
189	0.26347	0.0696994	0.021129	0.248133
190	0.271073	0.0783833	0.0192168	0.255232
191	0.260342	0.0752729	0.0182226	0.252529
192	0.256783	0.0787194	0.0173363	0.24571
193	0.259717	0.0801942	0.0171256	0.245135
194	0.266992	0.0836833	0.0195989	0.251853
195	0.258849	0.0785215	0.018343	0.248442
196	0.259008	0.0765206	0.0189955	0.252996
197	0.251339	0.0705791	0.0216588	0.246291
198	0.260706	0.0725037	0.0192563	0.25273
199	0.264668	0.0719693	0.0185308	0.255743
200	0.258091	0.0715576	0.017074	0.254434
201	0.254943	0.0735295	0.0151183	0.252563
202	0.254379	0.0732646	0.0147459	0.254927
203	0.244372	0.0705313	0.0153552	0.245021
204	0.248019	0.0730444	0.0157501	0.244361
205	0.251078	0.0717637	0.0127159	0.241671
206	0.252016	0.0744656	0.0142232	0.245026
207	0.248224	0.0728044	0.0152229	0.23908
208	0.256713	0.0726372	0.0162814	0.251855
209	0.251591	0.0711019	0.0162819	0.244297
210	0.247887	0.0723421	0.0149512	0.244324
211	0.236063	0.067293	0.0149218	0.232962
212	0.249669	0.0677539	0.0186166	0.240233
213	0.243741	0.0670799	0.0205998	0.237682
214	0.244495	0.0697415	0.0217217	0.238142
215	0.25051	0.0763732	0.0233195	0.239622
216	0.244289	0.0736621	0.0190477	0.236229
217	0.238396	0.0709981	0.0178074	0.230588
218	0.235872	0.0746343	0.0168292	0.225962
219	0.239108	0.0779172	0.0165284	0.225266
220	0.244615	0.081478	0.0165649	0.231904
221	0.254041	0.0854499	0.0175178	0.23285
222	0.25089	0.0860792	0.0180765	0.234853
223	0.246813	0.0818016	0.0196828	0.229258
224	0.245689	0.0833597	0.0216586	0.226176
225	0.240049	0.0806463	0.0231388	0.218732
226	0.244899	0.0884906	0.0235171	0.221117
227	0.242033	0.0836824	0.0221607	0.221183
228	0.238743	0.0778454	0.0226446	0.219664
229	0.232902	0.0892343	0.022098	0.219946
230	0.237113	0.0901947	0.0206934	0.225278
231	0.223126	0.0836112	0.0181729	0.21096
232	0.227989	0.0873491	0.0187545	0.216544
233	0.241675	0.103853	0.0203025	0.226637
234	0.240001	0.0950625	0.0191538	0.228707
235	0.239702	0.0933373	0.0188604	0.224244
236	0.243903	0.0973457	0.0189595	0.227965
237	0.237962	0.0919127	0.0174792	0.230144
238	0.230745	0.0870712	0.0156235	0.225492
239	0.238982	0.0870576	0.0157441	0.231815
240	0.229255	0.0827948	0.0143116	0.224305
241	0.233651	0.0869074	0.0141675	0.228466

## Sheet: VANC1_mCHH
bin	mCHH_Colrep2	mCHH_VANC1rep2	mCHH_cmt23	mCHH_drm12
1	0.0690543	0.0173149	0.0137516	0.0647184
2	0.0655482	0.0161461	0.0128457	0.0633822
3	0.0645591	0.0158807	0.0127444	0.0633856
4	0.0676677	0.0164217	0.0137849	0.0647648
5	0.0661874	0.016543	0.014382	0.0647588
6	0.0653693	0.0164248	0.01448	0.0656404
7	0.0668413	0.0160348	0.0149852	0.0658398
8	0.0672659	0.0167323	0.0143894	0.0648874
9	0.0672344	0.0159072	0.014312	0.0650465
10	0.0691861	0.0161999	0.0155259	0.0652212
11	0.0701764	0.0167287	0.016117	0.0665168
12	0.0717905	0.0166219	0.0170532	0.0667002
13	0.0732831	0.0172352	0.0180805	0.066364
14	0.076731	0.0179161	0.0195852	0.0663904
15	0.0741072	0.0174437	0.020484	0.0657846
16	0.0724884	0.0175026	0.018323	0.0652076
17	0.0726114	0.0172678	0.0198037	0.0670902
18	0.0731667	0.0166827	0.0202642	0.0688332
19	0.0752407	0.0176135	0.0185048	0.0680983
20	0.0769757	0.0169315	0.0190567	0.0685368
21	0.0765188	0.0176788	0.0190884	0.0691532
22	0.0747458	0.0165669	0.0168453	0.0693004
23	0.0736837	0.0153443	0.0144515	0.0708109
24	0.0757921	0.0152842	0.0139537	0.0724159
25	0.0755746	0.0161883	0.0153467	0.0735138
26	0.0742819	0.0152714	0.0152637	0.071152
27	0.073285	0.0156941	0.0154108	0.0708173
28	0.0735907	0.0161455	0.0160071	0.0715282
29	0.0718855	0.0149529	0.0155654	0.0709709
30	0.0721483	0.0148549	0.0158153	0.0704021
31	0.0705473	0.0145783	0.0161327	0.0705465
32	0.0731087	0.0141575	0.0152195	0.0696021
33	0.071328	0.013193	0.0139012	0.0707054
34	0.0715861	0.0129631	0.0133528	0.0698963
35	0.0717923	0.0119489	0.0131704	0.0731278
36	0.0746985	0.012092	0.0132614	0.0721557
37	0.0732729	0.0121391	0.0125653	0.0725787
38	0.0758396	0.0118388	0.0125373	0.0732176
39	0.0757128	0.0117981	0.0134554	0.0741974
40	0.0774662	0.0119002	0.0139924	0.0744948
41	0.0771368	0.0115498	0.0141615	0.0717325
42	0.078234	0.0115739	0.0149227	0.0728929
43	0.0794102	0.0122491	0.016697	0.0737252
44	0.0773175	0.0121245	0.0155689	0.0722597
45	0.0764566	0.0128573	0.0171259	0.0707879
46	0.0773254	0.013213	0.0185532	0.0702641
47	0.0770887	0.0134933	0.0174283	0.070628
48	0.0805123	0.0131721	0.0169896	0.0711906
49	0.0788403	0.0138622	0.0173666	0.071767
50	0.0799376	0.0133929	0.0181319	0.0716901
51	0.0799349	0.0130211	0.0179431	0.0725369
52	0.0849487	0.0140512	0.0205142	0.0751303
53	0.0858978	0.0144557	0.0210486	0.0766972
54	0.0838251	0.0142023	0.0210243	0.0751773
55	0.0833115	0.0140134	0.0198453	0.0752455
56	0.0836361	0.0148517	0.0206952	0.0756488
57	0.0824538	0.0137815	0.0204072	0.0745283
58	0.0826577	0.0129555	0.0196047	0.076664
59	0.0848164	0.0131212	0.0208282	0.077897
60	0.0848729	0.0132334	0.0209626	0.0789112
61	0.0858482	0.0131441	0.0208971	0.0798087
62	0.0849343	0.0125795	0.021563	0.0789788
63	0.0854719	0.0120951	0.0178509	0.0808588
64	0.0833089	0.012465	0.0172318	0.0797953
65	0.0816003	0.0116792	0.017503	0.0826578
66	0.0862537	0.0129585	0.0184686	0.0827416
67	0.0916767	0.0118657	0.0192929	0.0841076
68	0.0934383	0.0118443	0.0195121	0.0846344
69	0.0919138	0.0113734	0.0189162	0.0840176
70	0.0887968	0.0113485	0.0181137	0.082689
71	0.0872898	0.0116325	0.0176993	0.0814797
72	0.0835706	0.0115991	0.0166876	0.0789646
73	0.0848204	0.0125434	0.0169916	0.0803721
74	0.0853927	0.0123953	0.0170021	0.0819316
75	0.0851032	0.0127555	0.0172962	0.0799928
76	0.08727	0.0126344	0.0183345	0.0786531
77	0.0880904	0.0126528	0.0192583	0.0808137
78	0.0872149	0.0146449	0.0199664	0.0808057
79	0.0899745	0.0157937	0.0221981	0.080537
80	0.0946789	0.0158132	0.0243209	0.0828742
81	0.0946915	0.0142762	0.0246938	0.0830568
82	0.0950862	0.0143963	0.0259979	0.0828521
83	0.097167	0.0142317	0.0263825	0.0831095
84	0.106704	0.0147141	0.0314035	0.0864011
85	0.105706	0.0143172	0.0318005	0.0846288
86	0.106474	0.0159137	0.0324489	0.0869342
87	0.107417	0.0158299	0.0314919	0.0885692
88	0.110338	0.0157711	0.0330577	0.0898416
89	0.114776	0.0176121	0.035986	0.0897394
90	0.119698	0.0179247	0.0414135	0.0908418
91	0.125479	0.0177846	0.0441084	0.0929058
92	0.128519	0.0181162	0.0452999	0.0924628
93	0.131379	0.0215361	0.0487215	0.0961075
94	0.129859	0.022196	0.0463101	0.0987045
95	0.132485	0.0217398	0.0438777	0.10204
96	0.127701	0.0207796	0.0444828	0.101671
97	0.125295	0.0195129	0.042795	0.100419
98	0.125327	0.0192766	0.0408177	0.102132
99	0.126681	0.0180427	0.042116	0.102361
100	0.123158	0.0155944	0.0412212	0.102287
101	0.124456	0.0157305	0.0412492	0.103258
102	0.130671	0.0172149	0.0441385	0.106004
103	0.128224	0.0174619	0.0434886	0.104692
104	0.13373	0.0197229	0.044517	0.108861
105	0.137708	0.0215186	0.0480954	0.111181
106	0.130985	0.0202067	0.0464126	0.105744
107	0.13043	0.0225572	0.0488824	0.107859
108	0.136583	0.0237425	0.049203	0.111224
109	0.136466	0.0227616	0.0468644	0.11005
110	0.139461	0.0211818	0.0490491	0.114582
111	0.14291	0.0204571	0.0506839	0.116135
112	0.14299	0.0213664	0.0495441	0.115799
113	0.148487	0.0216287	0.0500659	0.12051
114	0.147806	0.0211692	0.0495989	0.118543
115	0.146583	0.021593	0.0489004	0.11923
116	0.14761	0.0206377	0.0497038	0.120141
117	0.150588	0.0196198	0.0521619	0.121702
118	0.15503	0.022676	0.0554924	0.123033
119	0.160552	0.0252082	0.0588853	0.122323
120	0.166926	0.0236158	0.0603289	0.124062
121	0.16763	0.0213589	0.0640332	0.121734
122	0.167479	0.023877	0.0613149	0.124058
123	0.164239	0.0247003	0.0573784	0.125531
124	0.154733	0.0212729	0.0522602	0.124131
125	0.150031	0.0189754	0.049887	0.122717
126	0.143211	0.0184284	0.0449331	0.118774
127	0.138528	0.0191595	0.0433813	0.118596
128	0.139435	0.0177458	0.0420469	0.118772
129	0.139995	0.0181941	0.0432732	0.119025
130	0.140128	0.0188915	0.0451255	0.117718
131	0.140755	0.0185866	0.0457278	0.116438
132	0.137955	0.0196746	0.0441078	0.112798
133	0.139417	0.0221046	0.0449065	0.108701
134	0.141382	0.0245579	0.0456875	0.110114
135	0.141942	0.0219382	0.0449029	0.110072
136	0.135174	0.0197517	0.0423242	0.107986
137	0.133464	0.0186558	0.0398069	0.111095
138	0.125326	0.0176373	0.0374564	0.106992
139	0.123614	0.0170199	0.0371326	0.107512
140	0.123203	0.0173681	0.0369588	0.106483
141	0.120124	0.0161972	0.037673	0.105123
142	0.118275	0.0162598	0.0369822	0.101458
143	0.119963	0.018285	0.0379382	0.0997982
144	0.121248	0.0212927	0.0400017	0.0982229
145	0.122357	0.0221579	0.0423298	0.0978036
146	0.122282	0.0241433	0.042453	0.0969141
147	0.124492	0.026017	0.0437505	0.0969354
148	0.126299	0.0281829	0.0477191	0.0972146
149	0.127704	0.0246796	0.0478002	0.0943279
150	0.122404	0.0203992	0.0455214	0.0922201
151	0.120036	0.0203044	0.0437297	0.0911599
152	0.115856	0.0202336	0.040477	0.0904551
153	0.11476	0.0183774	0.0378595	0.0901346
154	0.110486	0.0202446	0.0353162	0.0896757
155	0.108049	0.0207474	0.0331413	0.086005
156	0.105367	0.0185962	0.0320824	0.0866547
157	0.103841	0.0176656	0.0310479	0.0857324
158	0.101885	0.0176078	0.0302489	0.0834781
159	0.101181	0.0192199	0.0299533	0.0841689
160	0.10124	0.0197854	0.0307931	0.0807787
161	0.102388	0.0190011	0.0313528	0.0783402
162	0.105116	0.0210919	0.0315501	0.0786569
163	0.10123	0.0212075	0.0304292	0.0787657
164	0.100553	0.019164	0.0301706	0.0777844
165	0.096683	0.0170076	0.0271792	0.0789623
166	0.0916466	0.016805	0.0244041	0.0797833
167	0.0890902	0.0159443	0.0227008	0.0783848
168	0.0867599	0.0158936	0.0220493	0.0790044
169	0.08794	0.0167748	0.0220793	0.0798741
170	0.0872743	0.0169665	0.0225371	0.0783024
171	0.0880799	0.0157874	0.0223867	0.0801596
172	0.089019	0.0151832	0.0212228	0.0807409
173	0.0871103	0.0147883	0.0203064	0.0800991
174	0.0906408	0.0147422	0.0207068	0.0832767
175	0.089604	0.0142038	0.0208166	0.0822257
176	0.0874391	0.0147346	0.0205372	0.0799242
177	0.0883778	0.0149587	0.0205357	0.083102
178	0.0858775	0.0142489	0.0197071	0.0781964
179	0.0860724	0.014442	0.0182978	0.0768164
180	0.0860339	0.0148401	0.0199356	0.0770329
181	0.0853406	0.0148472	0.0189365	0.076159
182	0.0880468	0.0161978	0.0198849	0.0766183
183	0.0885794	0.0176239	0.0210305	0.0780923
184	0.0871509	0.0170778	0.0206554	0.0780762
185	0.0860839	0.0172249	0.0210249	0.0787656
186	0.0865641	0.0173533	0.0214916	0.077624
187	0.0859014	0.0172329	0.021317	0.0766033
188	0.089955	0.0162225	0.0204714	0.0774929
189	0.0906928	0.0161977	0.0205737	0.0780431
190	0.0871023	0.0162278	0.0196791	0.0758161
191	0.0860476	0.0164637	0.019652	0.0751739
192	0.083029	0.0177017	0.0194058	0.0752678
193	0.0836491	0.0168696	0.0187479	0.0754791
194	0.0822263	0.017021	0.0190599	0.0743941
195	0.0820069	0.0167017	0.0190868	0.0720984
196	0.0790482	0.0157338	0.0190833	0.0709523
197	0.0822068	0.0172164	0.0206731	0.0732002
198	0.0801221	0.0168322	0.0190869	0.0721534
199	0.07852	0.0169654	0.0179357	0.0735373
200	0.0811264	0.017632	0.0186918	0.0738768
201	0.084015	0.0196415	0.0194088	0.0736118
202	0.0820021	0.0189051	0.0185384	0.0732962
203	0.0814498	0.0186984	0.0179868	0.07279
204	0.079267	0.0182219	0.0169509	0.073105
205	0.0771364	0.0181478	0.0158774	0.0696463
206	0.076503	0.017366	0.0161532	0.0706171
207	0.0790853	0.0187051	0.0168003	0.0710658
208	0.0796592	0.0187596	0.0174369	0.0711964
209	0.0793081	0.0176724	0.0173057	0.0698094
210	0.075797	0.0181939	0.0161835	0.0688548
211	0.0763837	0.0182633	0.018073	0.0690006
212	0.0752351	0.0177318	0.0194469	0.0678707
213	0.0771515	0.0181277	0.0205467	0.0691041
214	0.0777012	0.0187692	0.0217171	0.0683157
215	0.0810559	0.0199724	0.0230328	0.0707057
216	0.0786715	0.0185135	0.0200231	0.068821
217	0.0784931	0.0193485	0.018294	0.0700524
218	0.0782571	0.0194937	0.0182958	0.0697548
219	0.0781559	0.0209958	0.0184463	0.0692895
220	0.0799274	0.0213978	0.0202249	0.0690533
221	0.0797837	0.0212433	0.0198969	0.0675399
222	0.079747	0.0217296	0.0205351	0.06781
223	0.0820371	0.0225509	0.0225382	0.0662032
224	0.0825049	0.023059	0.0215541	0.0671902
225	0.0816808	0.0221831	0.0218599	0.0659618
226	0.0824357	0.0233956	0.0235251	0.0662446
227	0.0806811	0.022403	0.0220684	0.0661848
228	0.0776768	0.0225921	0.0224347	0.0640078
229	0.075685	0.0228029	0.0216611	0.0630384
230	0.0758392	0.0238899	0.0222035	0.0620762
231	0.0744909	0.0226626	0.0203422	0.0625062
232	0.0729296	0.0228251	0.0195088	0.0622298
233	0.0740918	0.0241952	0.0200107	0.0610988
234	0.0724569	0.0233593	0.0182562	0.0608357
235	0.0723292	0.0230487	0.0178854	0.0606822
236	0.0723032	0.0230788	0.0180912	0.061143
237	0.0713218	0.0223282	0.0171678	0.0628143
238	0.0701481	0.0216678	0.0162977	0.0620787
239	0.068418	0.0214127	0.0161268	0.0620056
240	0.0700399	0.0206326	0.0154428	0.0632411
241	0.0693324	0.0198417	0.0149312	0.0628962
