# Supplementary material for: Arms race between anti‐silencing and RdDM in noncoding regions of transposable elements
Source: EMBO Rep. 2023 Jun 5;24(8):e56678. doi: 10.15252/embr.202256678 (PMC10398659; doi:10.15252/embr.202256678)
Supplement: Supplementary file 6 — Source Data for Figure 5 [file EMBR-24-e56678-s006.zip]

Archive with 6 entries (6 files):
- SourceData_5C_2.tiff
- __MACOSX/._SourceData_5C_2.tiff
- SourceData_5C_1.tiff
- __MACOSX/._SourceData_5C_1.tiff
- SourceData_5D.xlsx
- __MACOSX/._SourceData_5D.xlsx
