# Supplementary material for: Arms race between anti‐silencing and RdDM in noncoding regions of transposable elements
Source: EMBO Rep. 2023 Jun 5;24(8):e56678. doi: 10.15252/embr.202256678 (PMC10398659; doi:10.15252/embr.202256678)
Supplement: Supplementary file 6 — Source Data for Figure 5 [file EMBR-24-e56678-s006.zip › SourceData_5D.xlsx]

## Sheet: mC data
HiC	MET1 Himet1#60		MET1 HiGK345#22		MET1 HiGK345#46		MET1 Himet1/GK345#20		MET1 HiGK345#6		MET1 HiGK345#81		MET1 HiGK345#137		MET1 HiGK345#173		WT		met1-3		GK345		F1 met1 x GK345		met1 Himet1#39		met1 HiGK345#136		MET1 Himet1#71
470bp	n =	16	n =	16	n =	15	n =	14	n =	15	n =	16	n =	15	n =	16	n =	16	n =	14	n =	16	n =	16	n =	16	n =	16	n =	16
	No of meC	% of meC	No of meC	% of meC	No of meC	% of meC	No of meC	% of meC	No of meC	% of meC	No of meC	% of meC	No of meC	% of meC	No of meC	% of meC	No of meC	% of meC	No of meC	% of meC	No of meC	% of meC	No of meC	% of meC	No of meC	% of meC	No of meC	% of meC	No of meC	% of meC
178	1	6.25	9	56.25	3	20	1	7.14286	10	66.6667	11	68.75	2	13.3333	3	18.75	10	62.5	0	0	12	75	1	6.25	0	0	0	0	0	0
195	0	0	11	68.75	0	0	1	7.14286	11	73.3333	9	56.25	0	0	0	0	15	93.75	0	0	15	93.75	1	6.25	0	0	0	0	0	0
197	0	0	10	62.5	0	0	1	7.14286	9	60	7	43.75	0	0	0	0	15	93.75	0	0	14	87.5	0	0	0	0	0	0	0	0
213	0	0	9	56.25	0	0	0	0	8	53.3333	5	31.25	0	0	0	0	12	75	0	0	12	75	0	0	0	0	0	0	0	0
233	0	0	5	31.25	0	0	0	0	6	40	9	56.25	0	0	0	0	15	93.75	0	0	14	87.5	0	0	0	0	0	0	0	0
283	0	0	8	50	0	0	0	0	8	53.3333	9	56.25	0	0	0	0	9	56.25	0	0	11	68.75	0	0	0	0	0	0	0	0
368	1	6.25	8	50	2	13.3333	0	0	6	40	8	50	1	6.66667	1	6.25	15	93.75	0	0	16	100	0	0	0	0	0	0	3	18.75
459	7	43.75	9	56.25	9	60	5	35.7143	13	86.6667	11	68.75	7	46.6667	5	31.25	11	68.75	0	0	14	87.5	5	31.25	0	0	0	0	4	25
120	0	0	5	31.25	1	6.66667	0	0	2	13.3333	2	12.5	0	0	0	0	5	31.25	0	0	2	12.5	0	0	0	0	0	0	0	0
151	0	0	5	31.25	0	0	0	0	2	13.3333	0	0	0	0	0	0	4	25	0	0	3	18.75	0	0	0	0	0	0	0	0
208	0	0	2	12.5	0	0	0	0	4	26.6667	5	31.25	0	0	0	0	8	50	0	0	6	37.5	0	0	0	0	0	0	0	0
232	0	0	1	6.25	0	0	0	0	3	20	3	18.75	0	0	0	0	7	43.75	0	0	3	18.75	0	0	0	0	0	0	0	0
267	0	0	1	6.25	0	0	0	0	2	13.3333	3	18.75	0	0	0	0	6	37.5	0	0	4	25	0	0	0	0	0	0	0	0
330	0	0	0	0	0	0	0	0	0	0	0	0	0	0	0	0	0	0	0	0	1	6.25	0	0	0	0	0	0	0	0
350	2	12.5	5	31.25	0	0	0	0	5	33.3333	3	18.75	0	0	0	0	8	50	0	0	5	31.25	0	0	0	0	0	0	0	0
389	0	0	10	62.5	0	0	0	0	7	46.6667	10	62.5	1	6.66667	1	6.25	13	81.25	0	0	12	75	0	0	0	0	2	12.5	1	6.25
411	3	18.75	2	12.5	0	0	0	0	4	26.6667	9	56.25	1	6.66667	3	18.75	4	25	0	0	3	18.75	3	18.75	0	0	0	0	0	0
1	0	0	0	0	0	0	0	0	0	0	0	0	0	0	0	0	0	0	0	0	0	0	0	0	0	0	0	0	0	0
4	0	0	5	31.25	1	6.66667	0	0	3	20	4	25	2	13.3333	0	0	8	50	0	0	0	0	0	0	0	0	0	0	0	0
10	0	0	0	0	0	0	0	0	0	0	1	6.25	0	0	0	0	1	6.25	0	0	0	0	0	0	0	0	0	0	0	0
20	0	0	0	0	0	0	0	0	0	0	0	0	0	0	0	0	1	6.25	0	0	0	0	0	0	0	0	0	0	0	0
43	0	0	4	25	1	6.66667	0	0	2	13.3333	1	6.25	0	0	1	6.25	6	37.5	0	0	2	12.5	0	0	0	0	0	0	0	0
47	1	6.25	0	0	0	0	0	0	0	0	2	12.5	0	0	0	0	2	12.5	0	0	1	6.25	0	0	0	0	0	0	0	0
48	0	0	0	0	0	0	0	0	1	6.66667	1	6.25	0	0	0	0	4	25	0	0	2	12.5	0	0	0	0	0	0	0	0
76	0	0	0	0	0	0	0	0	0	0	1	6.25	0	0	0	0	0	0	0	0	0	0	0	0	0	0	0	0	0	0
78	0	0	0	0	0	0	0	0	0	0	1	6.25	0	0	0	0	0	0	0	0	0	0	0	0	1	6.25	1	6.25	0	0
79	0	0	0	0	0	0	0	0	0	0	2	12.5	0	0	0	0	3	18.75	0	0	2	12.5	0	0	0	0	0	0	0	0
82	0	0	0	0	0	0	0	0	0	0	1	6.25	0	0	0	0	1	6.25	0	0	0	0	0	0	0	0	0	0	0	0
109	0	0	0	0	0	0	0	0	0	0	1	6.25	0	0	0	0	0	0	0	0	0	0	0	0	0	0	0	0	0	0
112	0	0	12	75	0	0	0	0	0	0	1	6.25	0	0	0	0	0	0	0	0	0	0	0	0	0	0	0	0	0	0
135	0	0	0	0	0	0	1	7.14286	0	0	2	12.5	0	0	0	0	3	18.75	0	0	1	6.25	0	0	0	0	0	0	0	0
145	0	0	0	0	0	0	0	0	0	0	0	0	0	0	0	0	1	6.25	0	0	0	0	0	0	0	0	0	0	0	0
147	0	0	1	6.25	0	0	0	0	0	0	0	0	0	0	0	0	0	0	0	0	0	0	0	0	0	0	0	0	1	6.25
157	0	0	0	0	0	0	0	0	1	6.66667	0	0	0	0	0	0	1	6.25	0	0	0	0	0	0	1	6.25	0	0	0	0
161	0	0	0	0	0	0	0	0	1	6.66667	0	0	0	0	0	0	3	18.75	0	0	3	18.75	0	0	0	0	0	0	0	0
171	0	0	4	25	0	0	0	0	0	0	0	0	0	0	0	0	0	0	0	0	0	0	0	0	0	0	0	0	0	0
173	0	0	0	0	0	0	0	0	2	13.3333	4	25	0	0	1	6.25	8	50	0	0	3	18.75	0	0	0	0	0	0	0	0
190	0	0	1	6.25	0	0	0	0	2	13.3333	0	0	0	0	0	0	2	12.5	0	0	0	0	0	0	0	0	0	0	0	0
217	0	0	3	18.75	0	0	0	0	1	6.66667	3	18.75	0	0	0	0	8	50	0	0	2	12.5	0	0	0	0	0	0	0	0
221	0	0	0	0	0	0	0	0	3	20	2	12.5	1	6.66667	0	0	6	37.5	0	0	1	6.25	0	0	1	6.25	0	0	0	0
264	0	0	1	6.25	0	0	0	0	0	0	0	0	0	0	0	0	0	0	0	0	0	0	0	0	0	0	1	6.25	0	0
266	0	0	0	0	1	6.66667	0	0	0	0	0	0	0	0	0	0	0	0	0	0	0	0	0	0	0	0	0	0	0	0
275	0	0	2	12.5	0	0	0	0	0	0	0	0	0	0	0	0	0	0	0	0	0	0	0	0	0	0	0	0	0	0
281	0	0	0	0	0	0	0	0	0	0	0	0	0	0	0	0	0	0	0	0	1	6.25	0	0	0	0	0	0	0	0
293	0	0	0	0	0	0	0	0	0	0	0	0	0	0	0	0	0	0	0	0	0	0	0	0	0	0	0	0	0	0
312	0	0	0	0	0	0	0	0	0	0	0	0	0	0	0	0	0	0	0	0	0	0	0	0	0	0	0	0	0	0
314	0	0	0	0	0	0	0	0	0	0	0	0	0	0	0	0	0	0	0	0	1	6.25	0	0	0	0	0	0	0	0
316	0	0	0	0	0	0	0	0	0	0	0	0	0	0	0	0	1	6.25	0	0	0	0	0	0	0	0	0	0	0	0
318	0	0	1	6.25	0	0	0	0	0	0	1	6.25	0	0	0	0	0	0	0	0	0	0	0	0	0	0	0	0	0	0
341	1	6.25	0	0	0	0	0	0	1	6.66667	0	0	0	0	0	0	1	6.25	0	0	0	0	0	0	0	0	0	0	0	0
354	0	0	0	0	0	0	0	0	0	0	0	0	0	0	0	0	0	0	0	0	0	0	0	0	0	0	0	0	0	0
361	2	12.5	0	0	0	0	0	0	1	6.66667	2	12.5	0	0	0	0	4	25	0	0	0	0	0	0	0	0	0	0	0	0
376	0	0	2	12.5	0	0	0	0	2	13.3333	3	18.75	0	0	0	0	6	37.5	1	7.14286	1	6.25	0	0	0	0	0	0	0	0
418	0	0	0	0	0	0	0	0	2	13.3333	4	25	0	0	0	0	3	18.75	0	0	1	6.25	0	0	0	0	0	0	0	0
437	0	0	0	0	1	6.66667	0	0	0	0	1	6.25	0	0	0	0	1	6.25	0	0	0	0	0	0	0	0	0	0	0	0
452	0	0	0	0	0	0	0	0	0	0	0	0	0	0	0	0	0	0	0	0	0	0	0	0	0	0	0	0	0	0
453	0	0	0	0	0	0	0	0	0	0	1	6.25	1	6.66667	0	0	2	12.5	0	0	0	0	0	0	0	0	0	0	0	0
461	0	0	0	0	0	0	0	0	0	0	0	0	0	0	0	0	0	0	0	0	0	0	0	0	0	0	0	0	0	0

## Sheet: bar graph
	WT	GK345	met1-3	F1 met1 x GK345	mm#39	mG#136	Mm#60	Mm#71	MG#6	MG#81	MG#173	MG#137
CG	70.1429	71.9286	2	4.07143	2.28571	2.28571	3.17857	2.28571	51.6667	46.9286	7.03125	8.33333
CHG	44.4444	37.5	0	3.47222	0	0	6.94444	4.86111	27.4074	24.3056	2.77778	1.48148
CHH	11.1486	3.5473	0.19305	0	0.506757	0.337838	0.675676	0.168919	3.42342	5.74324	0.337838	0.36036
mm	met1 Himet1
mG	met1 HiGK345
Mm	MET1 Himet1
MG	MET1 HiGK345
