# Supplementary material for: Arms race between anti‐silencing and RdDM in noncoding regions of transposable elements
Source: EMBO Rep. 2023 Jun 5;24(8):e56678. doi: 10.15252/embr.202256678 (PMC10398659; doi:10.15252/embr.202256678)
Supplement: Supplementary file 7 — Source Data for Figure 6 [file EMBR-24-e56678-s002.zip]

Archive with 8 entries (8 files):
- SourceData_6B.xlsx
- __MACOSX/._SourceData_6B.xlsx
- SourceData_6A.xlsx
- __MACOSX/._SourceData_6A.xlsx
- SourceData_6C_1.pdf
- __MACOSX/._SourceData_6C_1.pdf
- SourceData_6C_2.pdf
- __MACOSX/._SourceData_6C_2.pdf
