# Supplementary material for: Arms race between anti‐silencing and RdDM in noncoding regions of transposable elements
Source: EMBO Rep. 2023 Jun 5;24(8):e56678. doi: 10.15252/embr.202256678 (PMC10398659; doi:10.15252/embr.202256678)
Supplement: Supplementary file 7 — Source Data for Figure 6 [file EMBR-24-e56678-s002.zip › SourceData_6B.xlsx]

## Sheet: CG
Name	coding	noncoding	intergenic	intron	TIR	TE
mCG_WT	0.869898	0.812652	0.841215	0.890277	0.756519	AT2TE05755
mCG_WT	0.863958	0.808718	0.823169	0.878268	0.773025	AT2TE06955
mCG_WT	0.849736	0.858476	0.847403	0.8615	0.865591	AT2TE20140
mCG_WT	0.869658	0.8533	0.835258	0.899848	0.846738	AT3TE48070
mCG_WT	0.86583	0.872207	0.855615	0.883966	0.887373	AT5TE49755
mCG_HiTG	0.777002	0.316187	0.357824	0.326052	0.273457	AT2TE05755
mCG_HiTG	0.769686	0.313386	0.397953	0.208462	0.277292	AT2TE06955
mCG_HiTG	0.784064	0.465822	0.348815	0.232331	0.625407	AT2TE20140
mCG_HiTG	0.798386	0.410773	0.445726	0.210324	0.465815	AT3TE48070
mCG_HiTG	0.778331	0.457683	0.471056	0.18264	0.532893	AT5TE49755
mCG_drm_Hi_minus	0.836277	0.519834	0.466999	0.555799	0.551924	AT2TE05755
mCG_drm_Hi_minus	0.825319	0.435386	0.588008	0.251852	0.358371	AT2TE06955
mCG_drm_Hi_minus	0.822595	0.597674	0.461314	0.530874	0.731999	AT2TE20140
mCG_drm_Hi_minus	0.832444	0.4551	0.442558	0.210375	0.56783	AT3TE48070
mCG_drm_Hi_minus	0.839027	0.538929	0.570744	0.257749	0.60085	AT5TE49755
mCG_cmt_Hi_minus	0.846731	0.756721	0.817603	0.789181	0.6914	AT2TE05755
mCG_cmt_Hi_minus	0.844775	0.747744	0.787568	0.85259	0.672913	AT2TE06955
mCG_cmt_Hi_minus	0.838904	0.794274	0.782664	0.825061	0.793895	AT2TE20140
mCG_cmt_Hi_minus	0.842751	0.79277	0.821506	0.777232	0.776552	AT3TE48070
mCG_cmt_Hi_minus	0.857974	0.826076	0.846154	0.814922	0.803524	AT5TE49755
mCG_ddc2_Hi_minus	0.798228	0.33921	0.322799	0.161017	0.418066	AT2TE05755
mCG_ddc2_Hi_minus	0.662771	0.329256	0.339685	0.128329	0.379359	AT2TE06955
mCG_ddc2_Hi_minus	0.848499	0.45907	0.359023	0.217489	0.597798	AT2TE20140
mCG_ddc2_Hi_minus	0.782657	0.436924	0.445196	0.220755	0.525244	AT3TE48070
mCG_ddc2_Hi_minus	0.802608	0.469435	0.501992	0.0960591	0.562842	AT5TE49755
mCG_ddc3_Hi_minus	0.728547	0.408395	0.454813	0.401247	0.366667	AT2TE05755
mCG_ddc3_Hi_minus	0.604453	0.417137	0.430556	0.22658	0.460151	AT2TE06955
mCG_ddc3_Hi_minus	0.737103	0.469901	0.396285	0.189189	0.619107	AT2TE20140
mCG_ddc3_Hi_minus	0.739448	0.42175	0.467489	0.15122	0.51395	AT3TE48070
mCG_ddc3_Hi_minus	0.728963	0.467125	0.547183	0.186613	0.484299	AT5TE49755
mCG_ddcc53	0.817178	0.371981	0.452282	0.2287	0.378468	AT2TE05755
mCG_ddcc53	0.719773	0.367506	0.386385	0.223558	0.400334	AT2TE06955
mCG_ddcc53	0.833732	0.482184	0.393237	0.273782	0.645161	AT2TE20140
mCG_ddcc53	0.821223	0.466637	0.5171	0.201172	0.563725	AT3TE48070
mCG_ddcc53	0.853052	0.563555	0.53411	0.203125	0.724329	AT5TE49755

## Sheet: CHG
Name	coding	noncoding	intergenic	intron	TIR	TE
mCHG_WT	0.431916	0.494396	0.567812	0.618561	0.320151	AT2TE05755
mCHG_WT	0.409342	0.538453	0.572185	0.666784	0.382296	AT2TE06955
mCHG_WT	0.254735	0.327568	0.29822	0.471077	0.205455	AT2TE20140
mCHG_WT	0.310601	0.427087	0.464532	0.468531	0.339977	AT3TE48070
mCHG_WT	0.424844	0.534732	0.5687	0.551417	0.478382	AT5TE49755
mCHG_HiTG	0.104852	0.0248507	0.016914	0.0050135	0.0506944	AT2TE05755
mCHG_HiTG	0.124082	0.0241222	0.0217391	0.00685379	0.0435459	AT2TE06955
mCHG_HiTG	0.11054	0.0346063	0.00838574	0.0123085	0.0827947	AT2TE20140
mCHG_HiTG	0.106847	0.0183389	0.0124119	0.00602623	0.0381132	AT3TE48070
mCHG_HiTG	0.0977407	0.0413994	0.0139485	0.0110683	0.10112	AT5TE49755
mCHG_drm_Hi_minus	0.395156	0.236535	0.310997	0.323794	0.078155	AT2TE05755
mCHG_drm_Hi_minus	0.327037	0.152024	0.15599	0.240296	0.0759566	AT2TE06955
mCHG_drm_Hi_minus	0.199388	0.0685946	0.0204893	0.0937593	0.0911619	AT2TE20140
mCHG_drm_Hi_minus	0.206338	0.082465	0.0441366	0.108153	0.0971573	AT3TE48070
mCHG_drm_Hi_minus	0.327834	0.12911	0.0956522	0.164806	0.142857	AT5TE49755
mCHG_cmt_Hi_minus	0.0114837	0.0480791	0.0539027	0.0148551	0.0709285	AT2TE05755
mCHG_cmt_Hi_minus	0.0160333	0.0514548	0.0467765	0.0135455	0.0929497	AT2TE06955
mCHG_cmt_Hi_minus	0.00703194	0.0132987	0.0206774	0.00691045	0.0138001	AT2TE20140
mCHG_cmt_Hi_minus	0.0081948	0.0230858	0.035601	0.00196309	0.0306672	AT3TE48070
mCHG_cmt_Hi_minus	0.0111305	0.0577043	0.0541144	0.0122536	0.0965572	AT5TE49755
mCHG_ddc2_Hi_minus	0.23516	0.0631383	0.0655391	0.0902413	0.042042	AT2TE05755
mCHG_ddc2_Hi_minus	0.161598	0.0556474	0.0152355	0.104857	0.0664062	AT2TE06955
mCHG_ddc2_Hi_minus	0.178599	0.0593552	0.0141304	0.0570962	0.0971867	AT2TE20140
mCHG_ddc2_Hi_minus	0.125326	0.0318949	0.0214286	0.0269587	0.0475267	AT3TE48070
mCHG_ddc2_Hi_minus	0.22033	0.091706	0.071701	0.104725	0.110092	AT5TE49755
mCHG_ddc3_Hi_minus	0.0562331	0.0242718	0.0282752	0.0305556	0.0147186	AT2TE05755
mCHG_ddc3_Hi_minus	0.0571814	0.0286875	0.0371449	0.0300469	0.0199867	AT2TE06955
mCHG_ddc3_Hi_minus	0.0230639	0.0164065	0.0133715	0.0213941	0.0132502	AT2TE20140
mCHG_ddc3_Hi_minus	0.0430185	0.0216818	0.0194742	0.0220532	0.0233427	AT3TE48070
mCHG_ddc3_Hi_minus	0.0688322	0.0365297	0.0393357	0.0437436	0.0276339	AT5TE49755
mCHG_ddcc53	0.0128852	0.0143699	0.0166468	0.0136126	0.0130719	AT2TE05755
mCHG_ddcc53	0.0110683	0.0106351	0.0078064	0.0135276	0.0114395	AT2TE06955
mCHG_ddcc53	0.0136878	0.00850762	0.0116686	0.00541516	0.00934579	AT2TE20140
mCHG_ddcc53	0.012564	0.0109105	0.0112867	0.0061287	0.0163934	AT3TE48070
mCHG_ddcc53	0.0153712	0.00864012	0.0103774	0.00919842	0.0059453	AT5TE49755

## Sheet: CHH
Name	coding	noncoding	intergenic	intron	TIR	TE
mCHH_WT	0.12326	0.166759	0.173582	0.159598	0.161592	AT2TE05755
mCHH_WT	0.134883	0.184305	0.174386	0.172942	0.209629	AT2TE06955
mCHH_WT	0.0651114	0.0729773	0.0721947	0.0706678	0.075634	AT2TE20140
mCHH_WT	0.103298	0.120836	0.115273	0.108696	0.140577	AT3TE48070
mCHH_WT	0.146066	0.192727	0.182194	0.17292	0.221236	AT5TE49755
mCHH_HiTG	0.0199815	0.0282237	0.0114825	0.00990462	0.0680114	AT2TE05755
mCHH_HiTG	0.0270307	0.0225232	0.00789242	0.00995546	0.0585695	AT2TE06955
mCHH_HiTG	0.0238803	0.0242212	0.00760837	0.011256	0.0564381	AT2TE20140
mCHH_HiTG	0.0301403	0.0174027	0.00772615	0.0104187	0.0395674	AT3TE48070
mCHH_HiTG	0.0265284	0.0388632	0.00795013	0.00910747	0.102531	AT5TE49755
mCHH_drm_Hi_minus	0.113889	0.0922281	0.109634	0.123315	0.0399795	AT2TE05755
mCHH_drm_Hi_minus	0.0912313	0.0606265	0.0679252	0.0973363	0.0198862	AT2TE06955
mCHH_drm_Hi_minus	0.0506003	0.0240465	0.019101	0.0328428	0.0242171	AT2TE20140
mCHH_drm_Hi_minus	0.0625383	0.0348947	0.0327877	0.0515796	0.0234081	AT3TE48070
mCHH_drm_Hi_minus	0.104736	0.0561519	0.0563967	0.0780095	0.0425047	AT5TE49755
mCHH_cmt_Hi_minus	0.0148055	0.0615293	0.0573738	0.0164412	0.0983252	AT2TE05755
mCHH_cmt_Hi_minus	0.018627	0.0655633	0.0499207	0.0174641	0.133929	AT2TE06955
mCHH_cmt_Hi_minus	0.0116962	0.0314489	0.0407883	0.0064914	0.0413574	AT2TE20140
mCHH_cmt_Hi_minus	0.0125119	0.0336545	0.036703	0.0109693	0.0495469	AT3TE48070
mCHH_cmt_Hi_minus	0.016725	0.069992	0.0581679	0.0169218	0.122976	AT5TE49755
mCHH_ddc2_Hi_minus	0.0190908	0.0140658	0.013424	0.00847714	0.0182822	AT2TE05755
mCHH_ddc2_Hi_minus	0.0196355	0.0149077	0.00975967	0.0195695	0.019174	AT2TE06955
mCHH_ddc2_Hi_minus	0.0186296	0.00904424	0.00850662	0.00941841	0.00936037	AT2TE20140
mCHH_ddc2_Hi_minus	0.0167729	0.0137066	0.0144574	0.0159145	0.0105354	AT3TE48070
mCHH_ddc2_Hi_minus	0.0250749	0.0167448	0.0183658	0.0181494	0.012931	AT5TE49755
mCHH_ddc3_Hi_minus	0.0637657	0.047012	0.0637755	0.0560748	0.0166036	AT2TE05755
mCHH_ddc3_Hi_minus	0.0608657	0.0482319	0.0582626	0.0687445	0.0213777	AT2TE06955
mCHH_ddc3_Hi_minus	0.0318059	0.0212535	0.0170327	0.0270703	0.020782	AT2TE20140
mCHH_ddc3_Hi_minus	0.0563102	0.0367823	0.0433893	0.0356701	0.0288557	AT3TE48070
mCHH_ddc3_Hi_minus	0.0955476	0.0689026	0.0751032	0.100868	0.0395937	AT5TE49755
mCHH_ddcc53	0.0137762	0.0131857	0.0123117	0.0166934	0.0115312	AT2TE05755
mCHH_ddcc53	0.0123296	0.010329	0.0103676	0.0102881	0.0102998	AT2TE06955
mCHH_ddcc53	0.0160556	0.0119424	0.00868357	0.013962	0.0143622	AT2TE20140
mCHH_ddcc53	0.0163841	0.00941158	0.00905061	0.00837838	0.0110482	AT3TE48070
mCHH_ddcc53	0.0171672	0.0129189	0.0142054	0.0152116	0.00923226	AT5TE49755
