# Supplementary material for: Arms race between anti‐silencing and RdDM in noncoding regions of transposable elements
Source: EMBO Rep. 2023 Jun 5;24(8):e56678. doi: 10.15252/embr.202256678 (PMC10398659; doi:10.15252/embr.202256678)
Supplement: Supplementary file 7 — Source Data for Figure 6 [file EMBR-24-e56678-s002.zip › SourceData_6A.xlsx]

## Sheet: VANB21
Name	Normalized_Value_VANB21
Col	0
Col	0
Col	0.000201348
drm12	0
drm12	0
drm12	0
cmt23	0.00022656
cmt23	0.00010576
cmt23	0.00024096
ddcc	0.000794266
ddcc	0.00115059
ddcc	0.00114279
ddm1	1.04851
ddm1	0.959035
ddm1	0.992456
HiTG	0.963485
HiTG	0.943879
HiTG	0.956988
drm_minusHi_13_1	0.000952724
drm_minusHi_13_1	0.000690119
drm_minusHi_13_1	0.000786217
drm_minusHi_13_2	0.000953355
drm_minusHi_13_2	0.000966601
drm_minusHi_13_2	0.00128999
cmt_minusHi_48_1	0.000111664
cmt_minusHi_48_1	0.000712457
cmt_minusHi_48_1	0.000197389
cmt_minusHi_48_2	0.00038072
cmt_minusHi_48_2	0.000139818
cmt_minusHi_48_2	0.000287314
ddc2_minusHi_16_1	1.92662
ddc2_minusHi_16_1	2.07671
ddc2_minusHi_16_1	1.93956
ddc2_minusHi_16_2	0.828363
ddc2_minusHi_16_2	0.794858
ddc2_minusHi_16_2	0.800337
ddc3_minusHi_17_1	0.415851
ddc3_minusHi_17_1	0.385641
ddc3_minusHi_17_1	0.418692
ddc3_minusHi_17_2	0.911313
ddc3_minusHi_17_2	0.911313
ddc3_minusHi_17_2	0.886643
ddcc_minusHi_53_1	0.228495
ddcc_minusHi_53_1	0.260283
ddcc_minusHi_53_1	0.241465
ddcc_minusHi_53_2	0.345631
ddcc_minusHi_53_2	0.347908
ddcc_minusHi_53_2	0.343227

## Sheet: VANC21
Name	Normalized_Value_VANC21
Col	3.25051e-05
Col	0
Col	6.15447e-06
drm12	0.00010292
drm12	8.25042e-06
drm12	0
cmt23	0.0535906
cmt23	0.0469792
cmt23	0.0434828
ddcc	0.00652045
ddcc	0.00493642
ddcc	0.0118362
ddm1	1.39371
ddm1	0.750298
ddm1	0.855994
HiTG	1.24984
HiTG	1.23071
HiTG	1.4038
drm_minusHi_13_1	1.66423e-05
drm_minusHi_13_1	1.06242e-05
drm_minusHi_13_1	5.39935e-05
drm_minusHi_13_2	1.15571e-05
drm_minusHi_13_2	1.58765e-05
drm_minusHi_13_2	0.000257693
cmt_minusHi_48_1	0.132673
cmt_minusHi_48_1	0.100409
cmt_minusHi_48_1	0.0731085
cmt_minusHi_48_2	0.134838
cmt_minusHi_48_2	0.1182
cmt_minusHi_48_2	0.113717
ddc2_minusHi_16_1	0.0670378
ddc2_minusHi_16_1	0.129474
ddc2_minusHi_16_1	0.152326
ddc2_minusHi_16_2	0.131952
ddc2_minusHi_16_2	0.143694
ddc2_minusHi_16_2	0.243223
ddc3_minusHi_17_1	0.425505
ddc3_minusHi_17_1	0.30265
ddc3_minusHi_17_1	0.30265
ddc3_minusHi_17_2	0.408594
ddc3_minusHi_17_2	0.386839
ddc3_minusHi_17_2	0.458856
ddcc_minusHi_53_1	0.319543
ddcc_minusHi_53_1	0.651464
ddcc_minusHi_53_1	0.661821
ddcc_minusHi_53_2	0.830392
ddcc_minusHi_53_2	0.925646
ddcc_minusHi_53_2	0.85653
